# Supplementary material for: Transport from the wild rapidly alters the diversity and composition of skin microbial communities and antifungal taxa in spring peeper frogs
Source: Front Microbiomes. 2024 Apr 19;3:1368538. doi: 10.3389/frmbi.2024.1368538 (PMC12993632; doi:10.3389/frmbi.2024.1368538)
Supplement: Supplementary file 3 [file Table_3.xlsx]

## Sheet: Phylum
Phylum	AVG (RA%)	PF01	PF01a	PF02	PF02a	PF03	PF03a	PF04	PF04a	PF05	PF05a	PF06	PF06a	PF07	PF07a	PF08	PF08a	PF09	PF09a	PF10	PF10a	PO47	PQ01	PQ02	PQ03	PQ04	PQ05	PQ06	PQ07	PQ08	PQ09	PQ10	PQ11	PQ13	PQ14	PQ15	PQ16	PQ17	PQ18	PQ19	PQ20	PQ21	PQ22	PQ23	PQ24	PQ25	PQ26	PQ27	PQ28
Proteobacteria	66.4644	67.3267	98.3721	82.1651	92.5309	28.2261	96.0327	52.0728	97.4634	54.6223	88.7535	43.5299	88.7175	30.2918	96.7447	37.267	91.598	56.7151	92.8864	28.0895	86.1503	81.4877	68.4511	63.9267	73.5202	68.5828	62.8282	57.0054	55.4159	64.5828	71.5968	63.4085	48.953	95.8392	41.0716	45.5361	73.6865	63.0361	72.1376	16.1246	69.6658	52.8552	79.1511	77.6278	53.3563	66.2293	58.5517	75.7493	54.8193
Bacteroidota	22.9143	27.4612	0.909134	13.2902	4.63446	31.1668	0.925373	24.6752	1.46622	21.2851	4.0622	14.9573	7.36369	14.1001	0.366919	12.7438	1.10297	26.0011	0.68884	10.9675	12.2577	17.2353	30.9846	33.9358	26.082	31.2171	36.4922	41.6084	42.9189	34.4452	27.1568	35.9353	49.1846	4.05677	58.0798	53.1639	21.266	30.8575	27.1123	0.351339	29.6872	16.0768	17.0558	21.286	44.7416	25.3833	30.2657	22.7317	40.0309
Actinobacteriota	4.43649	3.94491	0.0999572	0.362042	0.967958	13.7289	0.0963168	9.14285	0.0824176	10.1078	1.30529	11.0556	0.415889	16.0724	0.155573	14.8748	0.255452	2.86482	0.184438	10.4122	0.556875	0.599442	0.3502	0.362495	0.0702073	0.122088	0.217748	0.339976	0.283449	0.209172	0.243934	0.236049	0.606259	0.020804	0.594055	0.283535	2.13891	1.00755	0.179494	83.4337	0.193424	29.5875	0.818021	0.507172	1.35568	2.01312	0.106421	1.51901	2.54496
Firmicutes	2.02101	0.314684	0.594983	0.239606	1.83267	1.92608	2.92852	0.389803	0.934066	0.910323	5.86714	2.95726	3.47237	1.78187	2.72841	2.81684	7.03556	0.847634	6.21688	3.62084	0.779946	0.50301	0.20913	1.62748	0.323246	0.0373046	0.394238	0.97985	1.32314	0.750559	0.92114	0.397911	0.0613071	0.0832158	0.0838301	0.192227	0.905204	4.79918	0.377959	0.0904029	0.126726	0.142867	0.607609	0.285148	0.532002	0.908149	9.15894	0	0.933387
Verrucomicrobiota	0.75806	0.0442711	0	0.244872	0	2.70026	0	3.02768	0	3.08155	0	1.37607	0	4.36122	0	2.76824	0	3.40212	0.0122279	7.73161	0	0	0	0	0	0	0.0137525	0.00967412	0.00459026	0	0	0	0.307898	0	0	0	0.137658	0.078869	0.0087558	0	0.326819	0	0.286926	0.0783614	0	5.20028	0.0337844	0	0.0354451
Cyanobacteria	0.624817	0.10649	0	0.0315964	0	5.0627	0	0.746607	0	0.957459	0	11.0342	0.00917403	8.20265	0.00440302	8.49372	0	1.78327	0	1.79642	0	0	0	0	0	0	0	0	0	0	0	0	0	0	0	0	0	0.00394345	0	0	0	0	0	0.117542	0	0	0.250004	0	0
Acidobacteriota	0.504067	0	0	0.0131652	0.0199458	3.75128	0	0.744545	0	0.81605	0	2.08547	0	6.96726	0	5.13253	0	1.04217	0	12.379	0	0	0	0	0	0	0	0	0	0	0	0	0	0	0	0	0.00312858	0	0	0	0	0	0	0	0	0	0	0	0
unclassified Bacteria	0.440317	0	0	0	0.0105595	3.37826	0	3.88566	0.0152625	3.95946	0.00591296	4.69231	0.0152901	2.10584	0	2.25844	0.00798286	2.2812	0	4.57038	0	0	0	0	0.00438795	0.010174	0.0137525	0	0.00229513	0	0	0	0.0299723	0	0.0455373	0.307563	0.0740432	0.0256324	0.0160523	0	0	0	0.460207	0.0979517	0	0.086326	0.00675687	0	0.103185
Bdellovibrionota	0.434453	0.699962	0	3.59146	0	0.952481	0	0.804356	0.00508751	0.568584	0	0.188034	0	1.01999	0	0.893224	0	1.25756	0	0.996197	0.00802414	0.0495191	0.00247491	0.147498	0	0.0186523	0	0	0.0114757	0.0123043	0.0371708	0	0.856937	0	0.125228	0.51661	1.68631	0.17154	0.16782	0	0	1.2816	1.51452	0	0	0	0.407101	0	1.47845
Myxococcota	0.395414	0	0	0	0	2.41053	0	1.06835	0	2.28023	0	2.62821	0	6.03272	0	4.48988	0	0.991223	0	7.47265	0.00641931	0.0208502	0	0	0	0	0	0	0	0	0	0	0	0	0	0	0	0	0	0	0	0	0	0	0	0	0	0	0
Chloroflexi	0.254924	0	0	0	0.00351985	2.73897	0	1.37153	0	0.24452	0	2.47863	0	4.05326	0	2.8676	0	0.840686	0	2.71796	0.00641931	0.0234564	0	0	0	0	0	0	0	0	0	0	0	0	0	0	0	0	0	0	0	0	0	0	0	0	0	0	0
Planctomycetota	0.164842	0	0	0	0	1.03459	0	0.680609	0	0.418336	0	0.34188	0	1.66438	0	1.7454	0	0.303388	0	4.98332	0	0.0338815	0	0	0	0	0	0	0	0	0	0	0	0	0	0	0.0542288	0	0	0	0	0	0	0	0	0	0	0	0
WPS-2	0.160066	0	0	0.0447616	0	0	0	0.0206245	0	0	0	0	0	0	0	0	0	0	0	0	0	0	0	0	0	0	0	0	0	0	0	0	0	0	0	0	0	0	0	0	0	0	0	0	0	0	0	0	0
Gemmatimonadota	0.0758909	0	0	0	0	0.563043	0	0.261931	0	0.380038	0	0.645299	0	1.29768	0	0.764694	0	0.312652	0	0.755897	0	0	0	0	0	0	0	0	0	0	0	0	0	0	0	0	0	0	0	0	0	0	0	0	0	0	0	0	0
Desulfobacterota	0.0581721	0	0	0	0	0.252196	0.0097536	0	0.0254375	0.368254	0	0.17094	0	0.306175	0	0.327263	0	0.236226	0	1.04519	0.0337014	0	0	0	0	0.0118696	0.0401114	0.0483706	0.0401648	0	0.0441404	0.0192693	0	0	0	0	0.0479716	0	0	0	0	0	0	0	0	0	0.19426	0	0.0385957
[truncated: 23 more columns]

## Sheet: Class
Class	AVG	PF01	PF01a	PF02	PF02a	PF03	PF03a	PF04	PF04a	PF05	PF05a	PF06	PF06a	PF07	PF07a	PF08	PF08a	PF09	PF09a	PF10	PF10a	PO47	PQ01	PQ02	PQ03	PQ04	PQ05	PQ06	PQ07	PQ08	PQ09	PQ10	PQ11	PQ13	PQ14	PQ15	PQ16	PQ17	PQ18	PQ19	PQ20	PQ21	PQ22	PQ23	PQ24	PQ25	PQ26	PQ27	PQ28
Gammaproteobacteria|Proteobacteria	60.0767	56.2159	98.2674	62.9861	92.2305	12.5617	95.8303	35.5979	97.0676	40.0866	88.2347	24.0897	88.4851	10.8835	96.6009	19.9965	91.4171	37.0134	92.6347	12.5773	83.2552	74.0363	67.9165	62.4667	73.2803	68.2487	62.5405	56.6337	55.2186	63.7752	70.8801	63.212	45.6642	95.4509	37.1667	41.3744	68.711	61.3916	66.0771	16.0753	66.371	40.2227	73.2585	72.6541	51.635	61.2258	50.0887	68.952	49.6215
Bacteroidia|Bacteroidota	22.9053	27.4612	0.909134	13.2902	4.63446	31.0495	0.925373	24.44	1.46622	21.2851	4.0622	14.9573	7.36369	13.9826	0.366919	12.6931	1.10297	25.9733	0.68884	10.8952	12.24	17.2353	30.9846	33.9358	26.082	31.2171	36.4922	41.6084	42.9189	34.4452	27.1568	35.9353	49.1846	4.05677	58.0798	53.1639	21.266	30.8575	27.1123	0.351339	29.6872	16.0768	17.0558	21.286	44.7416	25.3833	30.2657	22.7317	40.0309
Alphaproteobacteria|Proteobacteria	6.36281	11.1108	0.104717	19.179	0.30036	15.3617	0.202387	16.1057	0.395808	14.247	0.518862	19.1154	0.232409	19.3531	0.143832	17.2283	0.180945	19.7017	0.251692	15.3629	2.89511	7.45133	0.534581	1.45998	0.239875	0.334046	0.287656	0.371763	0.197381	0.807606	0.7167	0.196547	3.28878	0.388341	3.90483	4.14249	4.97549	1.64442	6.06047	0.0493107	3.29487	12.6325	5.89268	4.97377	1.7213	5.00345	8.46298	6.79726	5.19231
Actinobacteria|Actinobacteriota	4.05914	3.94491	0.0999572	0.362042	0.965611	11.3653	0.09144	5.33556	0.0824176	7.35034	1.30529	7.5812	0.412831	12.4001	0.155573	9.81358	0.255452	2.03803	0.184438	6.14516	0.556875	0.534285	0.3502	0.362495	0.0702073	0.122088	0.217748	0.339976	0.281154	0.206935	0.243934	0.236049	0.606259	0.020804	0.594055	0.283535	2.07947	1.00755	0.179494	83.4337	0.193424	29.5875	0.798893	0.507172	1.35568	2.01312	0.106421	1.51901	2.54496
Bacilli|Firmicutes	1.46276	0.285967	0.537865	0.226441	1.83267	0.829316	2.91389	0.389803	0.889296	0.889701	5.86714	1.52564	3.47237	0.845542	2.72841	1.17836	7.03556	0.335811	6.21688	1.30882	0.704519	0.271052	0.176956	1.62748	0.315933	0.0373046	0.326621	0.786368	1.12232	0.708054	0.916493	0.373825	0.0613071	0.0832158	0.0838301	0.192227	0.629888	2.09792	0.348773	0.0904029	0.126726	0	0.599732	0.245968	0.486813	0.849448	2.96627	0	0.796333
Verrucomicrobiae|Verrucomicrobiota	0.739501	0.0442711	0	0.231707	0	2.55598	0	2.91424	0	3.08155	0	1.26923	0	4.27221	0	2.70451	0	3.24232	0.0122279	7.49598	0	0	0	0	0	0	0.0137525	0.00967412	0.00459026	0	0	0	0.307898	0	0	0	0.137658	0.078869	0.0087558	0	0.326819	0	0.286926	0.0783614	0	5.20028	0.0337844	0	0.0354451
Cyanobacteriia|Cyanobacteria	0.548481	0	0	0	0	4.95126	0	0.746607	0	0.957459	0	10.9145	0.00917403	8.12966	0.00440302	8.27555	0	1.75085	0	1.4628	0	0	0	0	0	0	0	0	0	0	0	0	0	0	0	0	0	0	0	0	0	0	0	0	0	0	0	0	0
Clostridia|Firmicutes	0.523367	0.0287164	0.0571184	0.0131652	0	0.870371	0.0146304	0	0.04477	0	0	1.11966	0	0.81528	0	1.42246	0	0.507191	0	2.13704	0.0481448	0.231958	0.00494982	0	0.00731326	0	0.0550099	0.17828	0.182463	0.0425056	0	0.0105981	0	0	0	0	0.275315	2.70126	0.029186	0	0	0.0644303	0.00787641	0.00870682	0.0451894	0.0587017	5.89706	0	0.137054
unclassified Bacteria|unclassified Bacteria	0.440317	0	0	0	0.0105595	3.37826	0	3.88566	0.0152625	3.95946	0.00591296	4.69231	0.0152901	2.10584	0	2.25844	0.00798286	2.2812	0	4.57038	0	0	0	0	0.00438795	0.010174	0.0137525	0	0.00229513	0	0	0	0.0299723	0	0.0455373	0.307563	0.0740432	0.0256324	0.0160523	0	0	0	0.460207	0.0979517	0	0.086326	0.00675687	0	0.103185
Bdellovibrionia|Bdellovibrionota	0.366069	0.699962	0	3.45191	0	0.329615	0	0	0.00508751	0.412444	0	0.15812	0	0.325756	0	0.386668	0	0.905533	0	0.142314	0.00802414	0.0312752	0.00247491	0.147498	0	0.0186523	0	0	0.0114757	0.0123043	0.0371708	0	0.856937	0	0.125228	0.51661	1.68631	0.17154	0.16782	0	0	1.2816	1.51452	0	0	0	0.407101	0	1.47845
Polyangia|Myxococcota	0.267697	0	0	0	0	1.62696	0	0.839418	0	1.72048	0	2.47009	0	4.86854	0	2.72719	0	0.847634	0	3.20556	0.00641931	0.0208502	0	0	0	0	0	0	0	0	0	0	0	0	0	0	0	0	0	0	0	0	0	0	0	0	0	0	0
Acidobacteriae|Acidobacteriota	0.263225	0	0	0.0131652	0.0152527	1.55775	0	0.239244	0	0	0	0.901709	0	3.04573	0	2.92053	0	0.446977	0	6.88006	0	0	0	0	0	0	0	0	0	0	0	0	0	0	0	0	0.00312858	0	0	0	0	0	0	0	0	0	0	0	0
Thermoleophilia|Actinobacteriota	0.250476	0	0	0	0	1.53195	0	2.19032	0	1.7087	0	2.53846	0.00305801	2.62207	0	3.52753	0	0.37055	0	3.15657	0	0	0	0	0	0	0	0	0	0	0	0	0	0	0	0	0	0	0	0	0	0	0	0	0	0	0	0	0
WPS-2|WPS-2	0.160066	0	0	0.0447616	0	0	0	0.0206245	0	0	0	0	0	0	0	0	0	0	0	0	0	0	0	0	0	0	0	0	0	0	0	0	0	0	0	0	0	0	0	0	0	0	0	0	0	0	0	0	0
Anaerolineae|Chloroflexi	0.147146	0	0	0	0	1.86508	0	0.810543	0	0	0	0.888889	0	2.69683	0	1.73028	0	0.780472	0	1.11518	0	0	0	0	0	0	0	0	0	0	0	0	0	0	0	0	0	0	0	0	0	0	0	0	0	0	0	0	0
Blastocatellia|Acidobacteriota	0.135355	0	0	0	0.00469313	1.45101	0	0.115497	0	0.147301	0	0.965812	0	2.69861	0	0.924546	0	0.428449	0	2.87427	0	0	0	0	0	0	0	0	0	0	0	0	0	0	0	0	0	0	0	0	0	0	0	0	0	0	0	0	0
Planctomycetes|Planctomycetota	0.125904	0	0	0	0	0.613483	0	0.672359	0	0.344685	0	0.34188	0	1.10187	0	1.23993	0	0.252438	0	4.00345	0	0	0	0	0	0	0	0	0	0	0	0	0	0	0	0	0.0219001	0	0	0	0	0	0	0	0	0	0	0	0
Myxococcia|Myxococcota	0.116331	0	0	0	0	0.781223	0	0.228932	0	0.559745	0	0.15812	0	0.918525	0	1.49375	0	0.118113	0	4.00112	0	0	0	0	0	0	0	0	0	0	0	0	0	0	0	0	0	0	0	0	0	0	0	0	0	0	0	0	0
Acidimicrobiia|Actinobacteriota	0.0887376	0	0	0	0.00234656	0.721399	0.0048768	1.50146	0	0.807212	0	0.589744	0	0.703135	0	0.933186	0	0.396026	0	0.55759	0	0.0338815	0	0	0	0	0	0	0.00229513	0	0	0	0	0	0	0	0	0	0	0	0	0	0.0123772	0	0	0	0	0	0
Vicinamibacteria|Acidobacteriota	0.0790942	0	0	0	0	0.344864	0	0.183558	0	0.668749	0	0.141026	0	0.891824	0	0.928866	0	0.0972695	0	2.1907	0	0	0	0	0	0	0	0	0	0	0	0	0	0	0	0	0	0	0	0	0	0	0	0	0	0	0	0	0
Oligoflexia|Bdellovibrionota	0.0683838	0	0	0.139551	0	0.622867	0	0.804356	0	0.15614	0	0.0299145	0	0.694234	0	0.506556	0	0.352023	0	0.853883	0	0.0182439	0	0	0	0	0	0	0	0	0	0	0	0	0	0	0	0	0	0	0	0	0	0	0	0	0	0	0
Gemmatimonadetes|Gemmatimonadota	0.0678002	0	0	0	0	0.460992	0	0.261931	0	0.335847	0	0.576923	0	0.959467	0	0.743093	0	0.312652	0	0.755897	0	0	0	0	0	0	0	0	0	0	0	0	0	0	0	0	0	0	0	0	0	0	0	0	0	0	0	0	0
Sericytochromatia|Cyanobacteria	0.0645034	0.10649	0	0.0315964	0	0.00821105	0	0	0	0	0	0.0470085	0	0.019581	0	0.158771	0	0.0254753	0	0.209971	0	0	0	0	0	0	0	0	0	0	0	0	0	0	0	0	0	0.00394345	0	0	0	0	0	0.117542	0	0	0	0	0
[truncated: 23 more columns]

## Sheet: Order
Order	AVG (RA%)	PF01	PF01a	PF02	PF02a	PF03	PF03a	PF04	PF04a	PF05	PF05a	PF06	PF06a	PF07	PF07a	PF08	PF08a	PF09	PF09a	PF10	PF10a	PO47	PQ01	PQ02	PQ03	PQ04	PQ05	PQ06	PQ07	PQ08	PQ09	PQ10	PQ11	PQ13	PQ14	PQ15	PQ16	PQ17	PQ18	PQ19	PQ20	PQ21	PQ22	PQ23	PQ24	PQ25	PQ26	PQ27	PQ28
Pseudomonadales	31.964	28.4531	64.8008	10.1898	49.8011	1.06157	82.8824	2.60694	25.1964	7.3798	65.8275	1.90598	77.0557	0.535806	77.4961	0.873782	69.8181	1.19966	85.4691	1.55845	27.4425	55.5318	37.4318	31.5221	49.5005	40.6654	35.2602	25.067	22.9479	38.4821	40.2781	44.2038	34.49	35.7389	20.6119	26.6559	39.7664	40.4973	43.76	0.322574	34.3494	28.834	52.0968	16.8673	23.1431	24.0642	38.374	23.7236	32.4811
Burkholderiales	16.4336	18.3055	5.23585	36.3293	5.75729	6.37529	4.4196	30.1654	17.3067	31.2721	19.2969	19.2692	5.42797	8.02108	8.86769	16.6224	19.0857	29.1785	1.50709	6.95005	35.8037	12.8698	17.2118	18.536	19.639	17.8808	14.0516	13.4374	13.6629	19.9452	18.6086	7.80792	7.5721	11.6756	13.034	11.3294	21.6988	11.8915	15.9925	10.7353	10.7183	8.82415	14.7356	50.0729	22.7323	25.1623	3.45107	42.8777	9.69068
Enterobacterales	9.79644	5.99095	28.0546	0.791227	36.5172	0.14428	8.49173	0	54.4984	0.106057	3.03335	1.90171	5.83315	0.105025	10.1901	0.225736	2.49997	0.521087	5.59122	1.78709	19.9769	0.693268	12.9958	12.0711	3.72684	9.36854	12.7738	17.5475	17.9812	5.08837	11.0316	11.0933	3.49314	47.863	2.05642	2.06043	6.82866	3.79754	4.92806	5.00503	21.1966	1.4791	5.95344	4.39041	4.31559	9.30939	6.8143	1.94818	5.13402
Flavobacteriales	9.44836	7.64574	0.204674	9.66587	2.77364	0.930194	0.585216	1.04566	0.41107	2.78694	1.97641	1.79487	0.850127	0.420101	0.132091	0.832739	0.702492	6.39894	0.343401	1.14784	2.80042	12.1817	16.3839	20.3772	11.7407	17.7298	21.8252	25.805	23.7959	15.6096	16.4132	21.0411	12.9494	2.29768	15.078	25.2009	3.58327	13.7646	13.0534	0.0965667	11.8722	9.72197	4.88225	10.3894	33.2943	7.12362	6.517	8.52818	16.9278
Sphingobacteriales	8.80312	16.4904	0.185635	1.47187	1.48303	8.54887	0.16703	7.75894	0.185185	4.77257	1.91136	2.36752	6.22458	1.6003	0.157041	1.75296	0.274078	5.4332	0.207875	1.80809	0.499101	5.05356	14.4263	13.2548	14.1687	13.3516	14.1158	14.6411	17.9123	18.547	10.5066	14.4915	32.6998	1.67819	41.0768	27.6218	14.7857	16.4008	12.5471	0.217789	17.6282	6.26374	9.59572	9.67763	10.7674	8.61878	2.43247	14.2035	21.0638
Rhizobiales	3.41654	5.57935	0.0761578	11.9448	0.103249	7.02396	0.10607	6.64315	0.234025	6.03641	0.150781	7.22222	0.0749213	9.78336	0.0264181	7.42229	0.0572105	5.28961	0.0713296	8.14455	0.300103	6.10128	0.440534	1.17624	0.216472	0.245871	0.126064	0.219741	0.113609	0.485459	0.557563	0.0578079	1.22478	0.226532	2.38864	2.48333	1.43393	1.0667	3.28634	0.036983	3.0014	8.44597	2.5317	3.29335	1.34747	1.35014	5.01867	6.40905	2.6442
Micrococcales	2.58712	2.38825	0.0618782	0.180363	0.896387	3.22811	0.0633984	1.53034	0.0437525	0.910323	1.16042	2.00427	0.313446	2.85526	0.0953988	3.32124	0.228842	0.500243	0.14164	0.956536	0.340223	0.26584	0.196755	0.352496	0.067282	0.122088	0.217748	0.339976	0.281154	0.203579	0.240449	0.225451	0.489094	0	0.594055	0.261909	1.89175	0	0.156145	83.4337	0.173414	29.1645	0.751634	0.39616	1.21395	1.1913	0.0506765	1.42285	2.13301
Cytophagales	1.68372	2.25543	0.166595	0.5898	0.238176	10.3518	0.110947	8.66848	0.0844526	6.88192	0.133042	4.69231	0.181952	3.61892	0.058707	5.74277	0.0971248	6.43137	0.0611396	1.99939	8.00488	0	0.0593979	0.0749991	0.111161	0.0474785	0.0469876	0.0304044	0.0447551	0.181208	0.045302	0.0472098	0.62397	0.0392964	0.252525	0.1694	2.16811	0	0.286023	0.02671	0.186754	0.0224105	2.15926	0.535469	0.0410813	2.5587	0.101353	0	1.4816
Chitinophagales	1.5232	1.01106	0.0190395	1.39156	0.0504511	11.0204	0.0036576	6.67615	0.018315	6.84362	0.0413907	5.89744	0.0978563	8.30233	0.0190798	4.34947	0.0266095	7.56618	0.0611396	5.55257	0.433303	0	0.0284615	0.119999	0	0	0.0469876	0.0110561	0	0.0178971	0.00929271	0.00770772	2.88007	0.0161809	1.63624	0.112933	0.124101	0.494903	1.17911	0.0102731	0	0.0196092	0.139525	0.526763	0.143784	7.00967	0.354736	0	0.0370204
Bacteroidales	1.44426	0.0586293	0.333191	0.171147	0.0891694	0.138415	0.0585216	0.290806	0.767196	0	0	0.205128	0.00917403	0.0231411	0	0.0151211	0.00266095	0.0810579	0.0152849	0.38728	0.492682	0	0.0866219	0.108749	0.0614314	0.0881744	0.45727	1.12082	1.16593	0.0894855	0.182369	0.347811	0.0313347	0.0254271	0.0362229	0.0588695	0.60486	0.197173	0.0466976	0	0	0.049023	0.27905	0.156723	0.495029	0.0725138	20.8601	0	0.520649
Xanthomonadales	1.34399	3.41366	0.176115	15.5968	0.124368	0.246331	0	2.45844	0.0356125	0.65991	0.0768685	0.636752	0.0672762	0.884704	0	0.401789	0.0133048	0.683202	0	0.814222	0	4.9024	0.27719	0.299996	0.381752	0.334046	0.454978	0.581829	0.626571	0.257271	0.939725	0.0712964	0.0803804	0.150251	1.4396	1.30114	0.318073	5.16395	1.39655	0.0123277	0.106716	1.08551	0.290302	1.29296	1.41114	0.94268	1.44935	0.402457	2.30393
Sphingomonadales	1.18858	0.946444	0	1.3468	0.151353	3.6199	0.048768	6.29048	0.0966626	5.50613	0.286779	7.39744	0.142197	4.67629	0.10127	5.54727	0.0824896	10.9405	0.163039	2.79962	2.23713	0.516042	0.0371237	0.169998	0.0234024	0.0491742	0.0527178	0.080157	0.0355745	0.138702	0.0766648	0.0192693	0.0531328	0.0392964	0.0724458	0.0396468	0.993847	0	0.45822	0.0123277	0	2.01555	1.23997	0	0.0534056	0.631906	0.924002	0	0.728593
Caulobacterales	1.01419	2.41935	0.0190395	5.63338	0.0234656	1.47916	0.0475488	2.07276	0.0172975	2.09463	0.036956	1.36325	0.0152901	1.1535	0.0161444	0.569201	0.00798286	1.20892	0.0101899	1.08485	0.0625883	0.620292	0.0569229	0.113749	0	0.0390002	0.0974134	0.0248763	0.0436075	0.183445	0.0499483	0.0154154	1.06402	0.122512	1.34646	1.37682	2.04609	0.372656	2.07804	0	0.200093	2.17102	1.97023	1.49104	0.295785	1.45028	1.24495	0.388211	1.5265
Corynebacteriales	0.794597	1.54829	0	0.154032	0	0.343691	0.0048768	0.365054	0.030525	0.651072	0.00886944	0.576923	0	0.455703	0.00880605	0.297021	0.00931334	0.078742	0	0.597252	0	0.114676	0.13117	0	0.0029253	0	0	0	0	0.0033557	0.00348477	0.0105981	0.117165	0.020804	0	0.014417	0.0782146	1.00755	0.0233488	0	0.0200093	0.394986	0.0101268	0.104482	0.14173	0.821823	0.0557442	0.0961624	0.411951
Cyanobacteriales	0.464773	0	0	0	0	4.41051	0	0.255744	0	0.795428	0	8.90171	0.00917403	6.91564	0.00440302	7.05722	0	1.59568	0	1.31349	0	0	0	0	0	0	0	0	0	0	0	0	0	0	0	0	0	0	0	0	0	0	0	0	0	0	0	0	0
unclassified Bacteria	0.440317	0	0	0	0.0105595	3.37826	0	3.88566	0.0152625	3.95946	0.00591296	4.69231	0.0152901	2.10584	0	2.25844	0.00798286	2.2812	0	4.57038	0	0	0	0	0.00438795	0.010174	0.0137525	0	0.00229513	0	0	0	0.0299723	0	0.0455373	0.307563	0.0740432	0.0256324	0.0160523	0	0	0	0.460207	0.0979517	0	0.086326	0.00675687	0	0.103185
Lactobacillales	0.362626	0.168709	0	0.0908397	0	0	0	0	0	0	0	0	0	0.0213611	0	0.0388828	0.00266095	0	0.00305698	0.0606584	0.123572	0	0.0358862	0.0374995	0.0248651	0.0373046	0.0836609	0.134056	0.228366	0.0592841	0.189339	0.143556	0	0.0832158	0.0838301	0.0276326	0.225258	1.60498	0.348773	0	0.126726	0	0.0720129	0.124072	0.098595	0.849448	2.54903	0	0.111061
Verrucomicrobiales	0.359299	0.0442711	0	0.109271	0	0.41759	0	1.59634	0	0.0324063	0	0	0	0.304395	0	0.172812	0	1.84812	0.0122279	0.466603	0	0	0	0	0	0	0.0103144	0.00967412	0.00459026	0	0	0	0.307898	0	0	0	0	0.078869	0.0087558	0	0.326819	0	0.257671	0.0783614	0	5.20028	0.0337844	0	0
Salinisphaerales	0.347071	0.0526467	0	0.078991	0.0305053	0	0.036576	0	0.030525	0	0	0.017094	0.0963273	0.124606	0.0308212	0.808978	0	4.85653	0.0672536	0.111985	0.0144434	0.0390941	0	0.0374995	0.029253	0	0	0	0	0	0.0220702	0.0356482	0.02861	0.0231155	0.0248385	0.0276326	0.090729	0.0414062	0	0	0	0	0.163154	0.0304739	0.032865	1.74724	0	0	0.0102397
Staphylococcales	0.341784	0.117259	0	0.135601	0.0222924	0	0.036576	0.022687	0	0	0	0.307692	0	0	0	0	0	0	0.0213989	0.0769895	0.00802414	0.271052	0.0829095	0	0.0190145	0	0.0183366	0	0.0160659	0.0134228	0	0.0173424	0.00408714	0	0	0	0	0.492931	0	0.0904029	0	0	0.343186	0.121895	0.388218	0	0.0135137	0	0.410375
Bacillales	0.296564	0	0.266552	0	0.727435	0.577119	0.291389	0.309368	0.409035	0.889701	4.01342	1.21795	0.692639	0.569628	1.71718	0.825179	1.02447	0.264017	0.665403	0.741899	0.417255	0	0	0.0437495	0	0	0	0	0.0665588	0	0	0.0337213	0	0	0	0.164594	0.233601	0	0	0	0	0	0.0101268	0	0	0	0	0	0.109486
Exiguobacterales	0.285678	0	0.247513	0	0.84711	0	2.50668	0	0.441595	0	1.45459	0	2.6253	0	0.678066	0	5.82084	0	5.44449	0	0.0160483	0	0	0	0	0	0	0	0	0	0	0	0.0136238	0	0	0	0	0	0	0	0	0	0.0461332	0	0	0	0	0	0
Rhodobacterales	0.232496	2.13219	0	0.169831	0.00469313	0.139588	0	0.0515613	0.0274725	0	0.0295648	0.290598	0	0.192249	0	0.103687	0.02794	1.07691	0	0.0583254	0.247143	0.213714	0	0	0	0	0.0114604	0.0138202	0	0	0	0	0.28065	0	0.0455373	0	0.307644	0	0.147389	0	0	0	0.128273	0.189373	0.0246488	1.57113	0.0253383	0	0.21267
Propionibacteriales	0.225177	0.00837561	0	0.00263303	0	2.97826	0	1.4664	0	1.24322	0	2.48291	0.00917403	2.7983	0	1.91174	0	0.430765	0	0.914542	0.00802414	0.0886132	0	0	0	0	0	0	0	0	0	0	0	0	0	0	0	0	0	0	0	0	0.0371316	0	0	0	0	0	0
Chthoniobacterales	0.20974	0	0	0.0921562	0	0.774184	0	1.11785	0	2.34209	0	0.286325	0	1.97946	0	1.50671	0	0.692466	0	4.06878	0	0	0	0	0	0	0.00343812	0	0	0	0	0	0	0	0	0	0	0	0	0	0	0	0	0	0	0	0	0	0
Lachnospirales	0.20941	0.0287164	0.0571184	0.0131652	0	0.0563043	0.0146304	0	0.0407	0	0	0	0	0.040942	0	0.14581	0	0.0926376	0	0.144647	0.0320965	0.0495191	0.00494982	0	0.00731326	0	0.0229208	0.0331684	0.0803296	0.0201342	0	0.0028904	0	0	0	0	0.098029	0	0.029186	0	0	0	0.00787641	0.00870682	0	0.0587017	1.89868	0	0.0834928
Bdellovibrionales	0.204328	0.526467	0	3.22415	0	0.15601	0	0	0	0	0	0.15812	0	0.325756	0	0.320783	0	0.273281	0	0.142314	0	0.0312752	0	0	0	0	0	0	0	0	0	0	0	0	0	0	0	0	0	0	0	1.2816	0	0	0	0	0.407101	0	0.0574998
Polyangiales	0.176248	0	0	0	0	1.20937	0	0.721858	0	1.37874	0	1.52564	0	3.07599	0	1.66224	0	0.460872	0	1.78476	0	0.0208502	0	0	0	0	0	0	0	0	0	0	0	0	0	0	0	0	0	0	0	0	0	0	0	0	0	0	0
Acetobacterales	0.171477	0	0	0.00526607	0	1.27389	0	0.515613	0.0030525	0	0.0147824	2.03846	0	1.42763	0	1.3879	0	0.497927	0.00713296	0.993864	0	0	0	0	0	0	0	0	0	0	0	0.1002	0	0	0.017594	0	0	0.0118304	0.0043779	0	0.0933769	0	0.0191284	0	0	0	0	0	0.0354451
Oscillospirales	0.170278	0	0	0	0	0.198238	0	0	0	0	0	0.166667	0	0.190469	0	0.440671	0	0.194539	0	1.41614	0.0112338	0	0	0	0	0	0.0263589	0.12991	0.0986906	0.0201342	0	0.00578079	0	0	0	0	0.177286	0	0	0	0	0	0	0	0.0451894	0	3.91899	0	0.0362327
Bacteriovoracales	0.161741	0.173495	0	0.227757	0	0.173605	0	0	0.00508751	0.412444	0	0	0	0	0	0.0658847	0	0.632252	0	0	0.00802414	0	0.00247491	0.147498	0	0.0186523	0	0	0.0114757	0.0123043	0.0371708	0	0.856937	0	0.125228	0.51661	1.68631	0.17154	0.16782	0	0	0	1.51452	0	0	0	0	0	1.42095
WPS-2	0.160066	0	0	0.0447616	0	0	0	0.0206245	0	0	0	0	0	0	0	0	0	0	0	0	0	0	0	0	0	0	0	0	0	0	0	0	0	0	0	0	0	0	0	0	0	0	0	0	0	0	0	0	0
Acidobacteriales	0.134569	0	0	0	0	0.821105	0	0.239244	0	0	0	0.132479	0	1.25674	0	0.974229	0	0.231594	0	4.96932	0	0	0	0	0	0	0	0	0	0	0	0	0	0	0	0	0.00312858	0	0	0	0	0	0	0	0	0	0	0	0
Frankiales	0.133723	0	0.0380789	0	0.0692236	0.860987	0.0231648	0.812606	0.00814001	1.37874	0.135998	0.692308	0.0779793	1.48281	0.0513686	1.79509	0.0172962	0.389078	0.0427978	1.32282	0.208628	0	0	0	0	0	0	0	0	0	0	0	0	0	0	0	0.0667431	0	0	0	0	0	0	0	0	0	0	0	0
Solirubrobacterales	0.128896	0	0	0	0	0.865679	0	0.800231	0	0.65991	0	1.73932	0	1.45967	0	1.90526	0	0.150536	0	1.51413	0	0	0	0	0	0	0	0	0	0	0	0	0	0	0	0	0	0	0	0	0	0	0	0	0	0	0	0	0
Gaiellales	0.119763	0	0	0	0	0.666268	0	1.39009	0	1.04879	0	0.799145	0.00305801	1.15172	0	1.60391	0	0.176011	0	1.58645	0	0	0	0	0	0	0	0	0	0	0	0	0	0	0	0	0	0	0	0	0	0	0	0	0	0	0	0	0
Myxococcales	0.116331	0	0	0	0	0.781223	0	0.228932	0	0.559745	0	0.15812	0	0.918525	0	1.49375	0	0.118113	0	4.00112	0	0	0	0	0	0	0	0	0	0	0	0	0	0	0	0	0	0	0	0	0	0	0	0	0	0	0	0	0
Pedosphaerales	0.114799	0	0	0.0302799	0	0.899696	0	0	0	0	0	0	0	1.71956	0	0.920226	0	0.305704	0	2.78329	0	0	0	0	0	0	0	0	0	0	0	0	0	0	0	0	0	0	0	0	0	0	0	0	0	0	0	0	0
Blastocatellales	0.112923	0	0	0	0	1.2516	0	0.115497	0	0.147301	0	0.790598	0	2.20197	0	0.742013	0	0.419185	0	2.34935	0	0	0	0	0	0	0	0	0	0	0	0	0	0	0	0	0	0	0	0	0	0	0	0	0	0	0	0	0
Paenibacillales	0.107942	0	0.0237993	0	0.23583	0.0187681	0.079248	0.0577486	0.02849	0	0.399125	0	0.15443	0.0267013	0.333162	0.126369	0.187597	0	0.0794815	0.172643	0.123572	0	0.0581604	1.54623	0.272053	0	0.224624	0.649548	0.786082	0.635347	0.727154	0.173424	0.0435961	0	0	0	0.171029	0	0	0	0	0	0.0495088	0	0	0	0	0	0.0244177
Rhodospirillales	0.107347	0.0335024	0	0.0210643	0.00586641	0.0304982	0	0.0907478	0.010175	0	0	0	0	0.0124606	0	0.00756054	0	0	0	0.0676574	0.0256772	0	0	0	0	0	0	0.0331684	0.00459026	0	0.0325245	0.00385386	0.666203	0	0.034153	0.242686	0.159558	0.189286	0.0860987	0	0	0	0.0033756	0	0	0	1.21962	0	0
Micromonosporales	0.107297	0	0	0	0	0.510258	0	0.0329992	0	1.82065	0	0.512821	0.012232	2.62563	0	0.462273	0	0.1598	0	1.48146	0	0	0	0	0	0	0	0	0	0	0	0	0	0	0	0	0	0	0	0	0	0	0	0	0	0	0	0	0
Bryobacterales	0.0949775	0	0	0	0.0152527	0.421109	0	0	0	0	0	0.696581	0	1.00397	0	1.22373	0	0.122745	0	1.52113	0	0	0	0	0	0	0	0	0	0	0	0	0	0	0	0	0	0	0	0	0	0	0	0	0	0	0	0	0
Leptolyngbyales	0.0762225	0	0	0	0	0.435186	0	0.301118	0	0.162032	0	2.01282	0	1.08407	0	1.19348	0	0.120429	0	0.102653	0	0	0	0	0	0	0	0	0	0	0	0	0	0	0	0	0	0	0	0	0	0	0	0	0	0	0	0	0
Vicinamibacterales	0.07446	0	0	0	0	0.338999	0	0.183558	0	0.668749	0	0.141026	0	0.891824	0	0.827339	0	0.0972695	0	1.96906	0	0	0	0	0	0	0	0	0	0	0	0	0	0	0	0	0	0	0	0	0	0	0	0	0	0	0	0	0
Kineosporiales	0.0684253	0	0	0	0	2.54542	0	0.30318	0	0	0	0.431624	0	0.484184	0	0.769015	0	0.145904	0	0.114318	0	0.057338	0	0	0	0	0	0	0	0	0	0	0	0	0	0.00720851	0	0	0	0	0	0	0	0	0	0	0	0	0
Gemmatimonadales	0.0678002	0	0	0	0	0.460992	0	0.261931	0	0.335847	0	0.576923	0	0.959467	0	0.743093	0	0.312652	0	0.755897	0	0	0	0	0	0	0	0	0	0	0	0	0	0	0	0	0	0	0	0	0	0	0	0	0	0	0	0	0
Haliangiales	0.0675616	0	0	0	0	0.331961	0	0.11756	0	0.341739	0	0.692308	0	1.49171	0	0.812218	0	0.111165	0	0.898211	0	0	0	0	0	0	0	0	0	0	0	0	0	0	0	0	0	0	0	0	0	0	0	0	0	0	0	0	0
Sericytochromatia	0.0645034	0.10649	0	0.0315964	0	0.00821105	0	0	0	0	0	0.0470085	0	0.019581	0	0.158771	0	0.0254753	0	0.209971	0	0	0	0	0	0	0	0	0	0	0	0	0	0	0	0	0	0.00394345	0	0	0	0	0	0.117542	0	0	0	0	0
Peptostreptococcales-Tissierellales	0.0631733	0	0	0	0	0.14428	0	0	0.00407	0	0	0	0	0.0338217	0	0.0734452	0	0	0	0.0979866	0	0.17462	0	0	0	0	0	0.00552807	0	0	0	0.00192693	0	0	0	0	0	2.70126	0	0	0	0.0644303	0	0	0	0	0	0	0.0173287
Microtrichales	0.0622557	0	0	0	0	0.523161	0.0048768	1.18385	0	0.807212	0	0.235043	0	0.421881	0	0.605923	0	0.215382	0	0.375615	0	0	0	0	0	0	0	0	0	0	0	0	0	0	0	0	0	0	0	0	0	0	0.0123772	0	0	0	0	0	0
Azospirillales	0.0604681	0	0	0	0	0.895004	0	0.0721858	0	0	0	0.679487	0	0.455703	0	1.38142	0	0.247806	0	0.261298	0	0	0	0	0	0	0	0	0	0	0	0	0	0	0	0	0	0	0	0	0	0	0	0	0	0	0	0	0
Gemmatales	0.0586559	0	0	0	0	0.31202	0	0.208308	0	0.0913269	0	0.0726496	0	0.484184	0	0.717171	0	0.0602145	0	2.2187	0	0	0	0	0	0	0	0	0	0	0	0	0	0	0	0	0	0	0	0	0	0	0	0	0	0	0	0	0
SBR1031	0.0562883	0	0	0	0	0.703804	0	0.464051	0	0	0	0.457265	0	1.66616	0	0.184693	0	0.284861	0	0.235634	0	0	0	0	0	0	0	0	0	0	0	0	0	0	0	0	0	0	0	0	0	0	0	0	0	0	0	0	0
Streptomycetales	0.0558089	0	0	0	0	0.310847	0	0	0	1.19609	0	0.213675	0	1.26742	0	0.595122	0	0.120429	0	0.212304	0	0	0	0	0	0	0	0	0	0	0	0	0	0	0	0	0	0	0	0	0	0	0	0	0	0	0	0	0
Opitutales	0.054045	0	0	0	0	0.421109	0	0.200058	0	0.707047	0	0.982906	0	0.258113	0	0.0874862	0	0.356655	0	0.177309	0	0	0	0	0	0	0	0	0	0	0	0	0	0	0	0	0.137658	0	0	0	0	0	0.0292552	0	0	0	0	0	0.0354451
Nitrosococcales	0.0510197	0	0	0	0	3.44981	0	0	0	0	0	0	0	0.0356018	0	0.0378027	0	0	0	0	0	0	0	0	0	0	0	0	0	0	0	0	0	0	0	0	0	0	0	0	0	0	0	0	0	0	0	0	0
[truncated: 23 more columns]

## Sheet: Family
Family	AVG RA (%)	PF01	PF01a	PF02	PF02a	PF03	PF03a	PF04	PF04a	PF05	PF05a	PF06	PF06a	PF07	PF07a	PF08	PF08a	PF09	PF09a	PF10	PF10a	PO47	PQ01	PQ02	PQ03	PQ04	PQ05	PQ06	PQ07	PQ08	PQ09	PQ10	PQ11	PQ13	PQ14	PQ15	PQ16	PQ17	PQ18	PQ19	PQ20	PQ21	PQ22	PQ23	PQ24	PQ25	PQ26	PQ27	PQ28
Moraxellaceae|Pseudomonadales	21.8414	17.7886	4.1982	5.34901	17.6028	0.354248	71.2488	0.398053	20.8934	0.539123	46.2408	0.324786	49.2691	0.0996849	67.6803	0.319703	36.3912	0.500243	81.5613	0.0116651	0.319361	49.4748	27.7871	22.711	40.7933	26.9458	26.6695	18.3684	15.1972	25.3591	29.1094	35.7638	27.0351	32.2577	6.98584	7.81162	31.8949	25.4392	26.9547	0.100676	6.46969	7.22319	40.0842	8.99197	2.59017	17.3791	20.9058	1.35696	17.2507
Pseudomonadaceae|Pseudomonadales	9.92806	10.4348	60.6026	4.82503	32.1784	0.627559	11.6299	1.39628	4.30301	6.84068	19.5749	1.55128	27.7683	0.0907845	9.81581	0.325103	33.4269	0.634568	3.90784	0.618249	27.0686	6.05697	9.62245	7.90615	8.6823	13.6433	7.13639	5.65936	6.46079	13.0794	11.1454	8.34843	7.45494	3.4812	13.626	18.8358	6.33017	15.0581	16.782	0.221898	27.8797	21.6108	11.7235	7.87532	20.553	6.68508	17.4682	22.3667	14.9169
Sphingobacteriaceae|Sphingobacteriales	8.72061	16.4904	0.185635	1.47187	1.48303	7.9178	0.16703	7.34645	0.185185	4.77257	1.91136	1.67949	6.22458	0.852662	0.157041	1.3771	0.274078	3.35811	0.207875	0.879546	0.499101	5.05356	14.4263	13.2548	14.1687	13.3516	14.1158	14.6411	17.9123	18.547	10.5066	14.4915	32.6998	1.67819	41.0768	27.6218	14.7857	16.4008	12.5471	0.217789	17.6282	6.26374	9.59572	9.67763	10.7674	8.61878	2.43247	14.2035	21.0638
Comamonadaceae|Burkholderiales	6.50391	8.39236	0.642582	10.8428	0.405956	2.77651	0.25969	1.34472	0.43549	5.27634	1.07025	2.83333	0.844011	2.09338	0.408014	6.46534	0.429744	17.6915	0.351553	2.41467	10.0125	7.20113	13.9313	9.14239	17.0999	15.2627	10.2639	9.16692	9.7325	15.9284	13.8775	4.27682	5.13208	10.0506	12.0301	7.97861	7.30107	10.7913	9.32347	9.89912	3.82178	1.98333	4.7821	2.94508	2.56963	5.02417	2.71288	1.46202	4.98594
Weeksellaceae|Flavobacteriales	5.333	5.47645	0.133276	1.48503	1.92066	0.308501	0.436474	0.472301	0.326618	1.03406	0.492254	0.410256	0.0688052	0.0836641	0.06311	0.198734	0.183606	0.486348	0.138583	0.0653244	0.129991	10.1436	5.97938	8.45614	3.76779	5.80086	5.19844	5.55018	5.82504	5.13087	4.43611	6.68163	3.02721	1.25517	10.0824	7.56773	1.38909	7.39989	7.27169	0.0965667	9.5778	8.88297	2.3618	8.90925	32.5795	2.85566	3.53722	8.14353	16.0984
Alcaligenaceae|Burkholderiales	5.05014	2.01374	0	0.772795	1.74702	0.687382	1.4094	25.659	16.044	12.0846	8.34319	10.9872	0.163604	0.480624	1.95788	1.23021	16.5099	0.0578985	0.106994	0.132982	0.221466	0.0990383	0.88973	0.646242	0.308619	0.469699	0.119188	0.0967412	0.253612	0.135347	0.412364	0.181131	0.260214	1.1604	0.243211	0.74608	13.1672	0.40026	0.18825	0.702677	6.17622	5.85475	4.52781	46.6359	18.4023	16.4779	0.160476	41.3837	4.11005
Yersiniaceae|Enterobacterales	5.04382	2.6096	20.4865	0.214592	33.469	0	0.542544	0	54.126	0	0.41982	1.34188	0.12232	0.0729836	0.352242	0.0604843	0.423092	0.143588	0.404541	1.69377	16.1333	0.172014	10.7894	8.79989	2.18228	7.21165	5.36347	11.3837	11.3919	2.3255	6.79181	7.86959	0.628057	41.6125	0.51333	0.568271	2.68537	0.33125	3.03243	4.10922	4.94898	0.780167	0.81352	1.86326	2.03352	2.0511	0.207774	1.27682	0.931024
Flavobacteriaceae|Flavobacteriales	4.05234	2.16928	0.071398	8.18084	0.852976	0.581811	0.148742	0.573361	0.0844526	1.26385	1.48415	1.38462	0.761445	0.320416	0.0689807	0.634005	0.518886	5.23866	0.204818	1.01486	2.65599	1.99901	10.4045	11.9211	7.97291	11.929	16.6267	20.2548	17.9709	10.4765	11.9771	14.3595	9.92221	1.04251	4.99565	17.6332	2.19418	6.36473	5.78175	0	2.2944	0.838994	2.34267	1.48016	0.714814	4.26796	2.97978	0.38465	0.829415
Rhizobiaceae|Rhizobiales	2.51016	4.95477	0.0761578	10.7125	0.0668771	1.34544	0.10607	1.86652	0.169923	0.715885	0.112346	1.21795	0.0626892	1.32973	0.0220151	0.481714	0.0492277	1.38262	0.0611396	0.604251	0.223071	5.80416	0.376186	1.15999	0.216472	0.245871	0.126064	0.18519	0.109019	0.474273	0.508776	0.0578079	1.22478	0.226532	2.35759	2.48333	1.22641	1.0667	3.23527	0.036983	3.0014	7.77786	2.5227	3.29335	1.09276	0.839088	4.9511	6.40905	2.5678
Enterobacteriaceae|Enterobacterales	2.40736	1.77683	0.628302	0.293583	0.175992	0.14428	0.31943	0	0.12617	0.106057	0.10939	0.440171	0	0	0.199604	0.102607	0.133048	0	0.0988424	0	0.105919	0.521254	0.132408	0.446244	0.128713	0.266219	0.783891	1.92653	2.91596	0.139821	0.558724	0.766918	0.880097	0.261205	1.22744	0.92389	2.14412	1.00361	1.05945	0.063693	0.987127	0.651306	3.7728	2.15929	1.60628	6.24655	0.418926	0.553824	3.48543
Micrococcaceae|Micrococcales	2.3402	2.1992	0.0618782	0.115853	0.842416	1.00057	0.0353568	0.346492	0	0.368254	1.0259	0.564103	0.296627	0.299055	0.0572393	0.83814	0.208885	0.0995854	0.124317	0.375615	0.216652	0.109463	0.196755	0.306246	0.0453422	0.122088	0.178782	0.290224	0.252464	0.191275	0.240449	0.217743	0.489094	0	0.526784	0.261909	1.83961	0	0.116744	83.4337	0.133396	29.1645	0.691999	0.39616	1.21395	1.1913	0.0506765	1.25367	2.10071
Methylophilaceae|Burkholderiales	2.17522	7.71513	0.0523585	23.5064	0	0.0797645	0	0.22687	0.0671551	0	0.0487819	0	0.0703342	0.110365	0.0469656	0.14365	0.0319315	3.15431	0	0	0.467005	5.42626	0.081672	0.553743	0.494376	0.117001	0.18222	0.102269	0.0837723	0.259508	0.462312	0.0327578	0.440049	0.247336	0.320831	1.19661	0.538117	0.348995	5.73797	0.0431468	0.400187	0.654107	2.93452	0.254674	0	3.41506	0.199328	0.0320541	0.45606
Oxalobacteraceae|Burkholderiales	2.14156	0.184263	4.44095	0.674057	3.47761	1.52725	2.53716	2.22951	0.681726	12.7033	9.35578	4.88889	3.64362	3.12227	5.35995	6.00739	1.90524	6.45916	0.90181	0.660243	22.2317	0.143345	2.26949	7.8574	1.58405	1.97206	3.32237	3.90834	3.50581	3.42953	3.50567	3.29023	1.46047	0.143316	0.415011	1.3564	0.321201	0.203088	0.742784	0.0904029	0.29347	0.29834	0.216039	0.0805381	1.76033	0.245166	0.378385	0	0.0748285
Chitinophagaceae|Chitinophagales	1.49185	1.00747	0.0190395	1.39156	0.0504511	10.6579	0.0036576	6.32554	0.018315	6.74641	0.0413907	5.89744	0.0978563	7.82527	0.0190798	4.2285	0.0266095	6.87371	0.0611396	5.50825	0.409231	0	0.0235117	0.119999	0	0	0.0469876	0.0110561	0	0.0178971	0.00929271	0.00770772	2.88007	0	1.63624	0.112933	0.124101	0.494903	1.17911	0.0102731	0	0.0196092	0.139525	0.526763	0.143784	7.00967	0.354736	0	0.0370204
Aeromonadaceae|Enterobacterales	1.2959	1.42026	0.276072	0.104005	1.05947	0	7.26521	0	0.234025	0	2.30014	0	5.60839	0	9.51053	0	1.92919	0.17138	4.96556	0	2.97214	0	1.22508	1.65248	1.14379	1.23275	5.11134	2.81793	2.0507	2.13982	2.61822	1.52228	1.50952	0.189547	0.116948	0.331591	0.490145	0	0.242244	0.110949	4.62883	0	0.50409	0	0	0	0	0	0.129178
Xanthomonadaceae|Xanthomonadales	1.29555	3.41366	0.176115	15.5968	0.124368	0.229909	0	1.32616	0.0356125	0.65991	0.0768685	0.636752	0.0672762	0.341777	0	0.27542	0.00798286	0.604461	0	0.370949	0	4.9024	0.27719	0.299996	0.381752	0.334046	0.454978	0.581829	0.626571	0.257271	0.939725	0.0712964	0.0803804	0.150251	1.4396	1.30114	0.318073	5.16395	1.39655	0.0123277	0.106716	1.08551	0.290302	1.29296	1.41114	0.94268	1.44935	0.402457	2.30393
Sphingomonadaceae|Sphingomonadales	1.18858	0.946444	0	1.3468	0.151353	3.6199	0.048768	6.29048	0.0966626	5.50613	0.286779	7.39744	0.142197	4.67629	0.10127	5.54727	0.0824896	10.9405	0.163039	2.79962	2.23713	0.516042	0.0371237	0.169998	0.0234024	0.0491742	0.0527178	0.080157	0.0355745	0.138702	0.0766648	0.0192693	0.0531328	0.0392964	0.0724458	0.0396468	0.993847	0	0.45822	0.0123277	0	2.01555	1.23997	0	0.0534056	0.631906	0.924002	0	0.728593
Caulobacteraceae|Caulobacterales	1.00956	2.41935	0.0190395	5.63338	0.0234656	1.29031	0.0475488	2.07276	0.0172975	2.09463	0.036956	1.36325	0.0152901	1.09831	0.0161444	0.56056	0.00798286	1.20892	0.0101899	1.01486	0.056169	0.620292	0.0569229	0.113749	0	0.0390002	0.0974134	0.0248763	0.0436075	0.183445	0.0499483	0.0154154	1.06402	0.122512	1.34646	1.37682	2.04609	0.372656	2.07804	0	0.200093	2.17102	1.97023	1.49104	0.295785	1.45028	1.24495	0.388211	1.5265
Spirosomaceae|Cytophagales	0.920744	2.21834	0.142796	0.563469	0.227617	7.95533	0.0950976	5.28606	0.0315425	4.92576	0.113825	1.46581	0.120791	0.416541	0.0322888	0.743093	0.0784982	2.82776	0.0448357	0.58792	7.93106	0	0.0494982	0.0612492	0.0950723	0.0271306	0.0332352	0.0152022	0.034427	0.165548	0.045302	0.0250501	0.607621	0.0392964	0.227687	0.153781	2.14204	0	0.27143	0	0.186754	0	2.13901	0.520232	0	2.5587	0.0895285	0	1.4627
Bacteroidaceae|Bacteroidales	0.558117	0.0586293	0.176115	0.0868901	0.0422382	0	0.0585216	0	0.45584	0	0	0	0.00917403	0	0	0	0.00266095	0	0.0152849	0.265964	0.32578	0	0.0395986	0.0274997	0.029253	0.0186523	0.151277	0.275021	0.340827	0.00671141	0.0673721	0.165716	0.0313347	0.0254271	0.0196639	0.0240284	0.357702	0.10253	0.0466976	0	0	0	0.203661	0	0	0	3.81425	0	0.171712
Nocardiaceae|Corynebacteriales	0.533766	1.2013	0	0.0552937	0	0.00938405	0	0.266056	0	0.0353523	0	0	0	0.0267013	0	0.0108008	0	0.037055	0	0.0116651	0	0	0	0	0	0	0	0	0	0.0033557	0.00348477	0	0.117165	0	0	0.014417	0	0.021689	0	0	0	0.344562	0	0.0827148	0.104757	0.162293	0	0.0961624	0.396197
Tannerellaceae|Bacteroidales	0.492292	0	0.104717	0.0447616	0.0469313	0	0	0	0.0478225	0	0	0	0	0	0	0	0	0	0	0.0139981	0.0353062	0	0.0235117	0.0699991	0.0146265	0.0339132	0.210871	0.591503	0.615095	0.0727069	0.0720185	0.113689	0	0	0.00413976	0	0.112629	0	0	0	0	0	0	0	0.115028	0	8.49508	0	0.114212
unclassified Bacteria|unclassified Bacteria	0.440317	0	0	0	0.0105595	3.37826	0	3.88566	0.0152625	3.95946	0.00591296	4.69231	0.0152901	2.10584	0	2.25844	0.00798286	2.2812	0	4.57038	0	0	0	0	0.00438795	0.010174	0.0137525	0	0.00229513	0	0	0	0.0299723	0	0.0455373	0.307563	0.0740432	0.0256324	0.0160523	0	0	0	0.460207	0.0979517	0	0.086326	0.00675687	0	0.103185
Amoebophilaceae|Cytophagales	0.419784	0.037092	0.0237993	0.0263303	0	0.0961866	0.0158496	0.0247494	0.0274725	0.0235682	0.00886944	0.0213675	0.00917403	0.170888	0.0146767	0.0334824	0	0.0694782	0.0163039	0.200639	0.0337014	0	0.00989964	0.0137498	0.0160892	0.0203479	0.0137525	0.0152022	0.0103281	0.01566	0	0.0221597	0.0163486	0	0.0248385	0.0156184	0.0260715	0	0.014593	0.02671	0	0.0224105	0.0202536	0.0152369	0.0369731	0	0.0118245	0	0.018904
Beijerinckiaceae|Rhizobiales	0.402362	0.308701	0	1.21383	0.0246389	1.2387	0	2.22332	0.014245	2.17417	0.0103477	3.82051	0.00458702	2.68971	0.00440302	3.05338	0.00798286	1.68137	0.0101899	1.18284	0.0577738	0.297115	0.0197993	0.0162498	0	0	0	0.0345504	0.00459026	0	0	0	0	0	0	0	0.0771718	0	0.0072965	0	0	0.6387	0.00900161	0	0.102703	0.51105	0.0675687	0	0.0204794
Nostocaceae|Cyanobacteriales	0.396623	0	0	0	0	3.92136	0	0.255744	0	0.795428	0	7.52137	0	5.7212	0.00440302	6.62519	0	0.942588	0	1.13851	0	0	0	0	0	0	0	0	0	0	0	0	0	0	0	0	0	0	0	0	0	0	0	0	0	0	0	0	0
Hafniaceae|Enterobacterales	0.379126	0.0574328	6.66381	0	1.81272	0	0.0768096	0	0	0	0.0694773	0	0.0366961	0	0	0	0	0	0.102918	0	0.571319	0	0.756085	0.499994	0.195995	0.510394	0.41372	0.84303	0.831985	0.206935	0.484382	0.581933	0.227517	5.71647	0.0372578	0.104523	0.28053	0	0.423197	0.721169	0.553592	0.0308145	0	0	0.232109	0.555939	0	0.117532	0.170136
Solimonadaceae|Salinisphaerales	0.343046	0.0526467	0	0.078991	0.0305053	0	0.036576	0	0.030525	0	0	0.017094	0.0963273	0.124606	0.0308212	0.808978	0	4.85653	0.0672536	0.111985	0.0144434	0.0390941	0	0.0374995	0.029253	0	0	0	0	0	0.0220702	0.0356482	0.02861	0.0231155	0.0248385	0.0276326	0.090729	0.0414062	0	0	0	0	0.163154	0.0304739	0.032865	1.74724	0	0	0.0102397
Staphylococcaceae|Staphylococcales	0.339779	0.117259	0	0.135601	0.0222924	0	0.036576	0.022687	0	0	0	0.307692	0	0	0	0	0	0	0.0213989	0.0513263	0	0.271052	0.0829095	0	0.0190145	0	0.0183366	0	0.0160659	0.0134228	0	0.0173424	0	0	0	0	0	0.492931	0	0.0904029	0	0	0.343186	0.121895	0.388218	0	0.0135137	0	0.410375
Burkholderiaceae|Burkholderiales	0.294412	0	0.0618782	0.533189	0.053971	0.330788	0.108509	0.0577486	0.0457875	0	0.263127	0	0.351671	0.0160208	0.115946	0.213855	0.0811591	1.02365	0.120241	0.354618	2.17615	0	0.0395986	0.231247	0.152116	0.0593482	0.138671	0.120235	0.087215	0.17226	0.276458	0.0202328	0.279288	0.0739696	0.0248385	0.051661	0.266973	0.0867559	0	0	0	0.0112053	1.72156	0	0	0	0	0	0.0638011
Exiguobacteraceae|Exiguobacterales	0.285678	0	0.247513	0	0.84711	0	2.50668	0	0.441595	0	1.45459	0	2.6253	0	0.678066	0	5.82084	0	5.44449	0	0.0160483	0	0	0	0	0	0	0	0	0	0	0	0.0136238	0	0	0	0	0	0	0	0	0	0.0461332	0	0	0	0	0	0
Xanthobacteraceae|Rhizobiales	0.280551	0	0	0.0184312	0	1.96009	0	1.29728	0.034595	1.29036	0	0.773504	0.00764503	4.19211	0	2.64511	0	0.745733	0	4.77101	0	0	0.0160869	0	0	0	0	0	0	0	0	0	0	0	0	0	0	0	0	0	0	0.0294138	0	0	0	0	0	0	0
Hymenobacteraceae|Cytophagales	0.270758	0	0	0	0.0105595	1.58356	0	2.61931	0.0254375	0.621612	0.0103477	3.20513	0.0519862	2.14501	0.0117414	4.90679	0.0186267	3.0802	0	0.674241	0.0401207	0	0	0	0	0	0	0	0	0	0	0	0	0	0	0	0	0	0	0	0	0	0	0	0	0	0	0	0
Rikenellaceae|Bacteroidales	0.268673	0	0.0523585	0.0394955	0	0.0551313	0	0.290806	0.263533	0	0	0	0	0	0	0	0	0	0	0.0979866	0.101104	0	0	0	0.0175518	0.015261	0.0802228	0.172752	0.140003	0.0100671	0.0174238	0.0655156	0	0	0.0124193	0	0.1095	0.0887276	0	0	0	0	0	0	0	0	7.47986	0	0.229211
Enterococcaceae|Lactobacillales	0.243534	0.0933282	0	0.0908397	0	0	0	0	0	0	0	0	0	0	0	0	0	0	0	0	0	0	0.0247491	0	0.0248651	0.0373046	0.0550099	0.084303	0.120494	0.041387	0.0267165	0.0134885	0	0.020804	0.0724458	0.0228269	0.0959433	1.42359	0.138634	0	0.126726	0	0.0720129	0.124072	0.098595	0.597376	2.47639	0	0.0464724
Bacillaceae|Bacillales	0.238858	0	0.266552	0	0.556136	0.531372	0.13655	0.309368	0.327635	0.889701	3.45613	1.21795	0.490811	0.525126	0.670727	0.749573	0.769016	0.264017	0.257805	0.676574	0.338619	0	0	0.00874989	0	0	0	0	0	0	0	0.0163789	0	0	0	0.164594	0	0	0	0	0	0	0.0101268	0	0	0	0	0	0
Rhodobacteraceae|Rhodobacterales	0.232496	2.13219	0	0.169831	0.00469313	0.139588	0	0.0515613	0.0274725	0	0.0295648	0.290598	0	0.192249	0	0.103687	0.02794	1.07691	0	0.0583254	0.247143	0.213714	0	0	0	0	0.0114604	0.0138202	0	0	0	0	0.28065	0	0.0455373	0	0.307644	0	0.147389	0	0	0	0.128273	0.189373	0.0246488	1.57113	0.0253383	0	0.21267
Nocardioidaceae|Propionibacteriales	0.223842	0	0	0	0	2.97826	0	1.4664	0	1.24322	0	2.44017	0.00917403	2.78584	0	1.91174	0	0.430765	0	0.895878	0.00802414	0.0886132	0	0	0	0	0	0	0	0	0	0	0	0	0	0	0	0	0	0	0	0	0.0371316	0	0	0	0	0	0
Verrucomicrobiaceae|Verrucomicrobiales	0.223468	0.0442711	0	0.0816241	0	0.0879755	0	0.565112	0	0.0324063	0	0	0	0.169108	0	0.0442832	0	0.979643	0.0122279	0.21697	0	0	0	0	0	0	0	0	0	0	0	0	0.307898	0	0	0	0	0	0	0	0	0	0.257671	0.0783614	0	5.20028	0.0337844	0	0
Lachnospiraceae|Lachnospirales	0.207655	0.0287164	0.0571184	0.0131652	0	0.0563043	0.0146304	0	0.0407	0	0	0	0	0.0320416	0	0.104767	0	0.0926376	0	0.0699904	0.0320965	0.0495191	0.00494982	0	0.00731326	0	0.0229208	0.0331684	0.0803296	0.0201342	0	0.0028904	0	0	0	0	0.098029	0	0.029186	0	0	0	0.00787641	0.00870682	0	0.0587017	1.89868	0	0.0834928
Bdellovibrionaceae|Bdellovibrionales	0.204328	0.526467	0	3.22415	0	0.15601	0	0	0	0	0	0.15812	0	0.325756	0	0.320783	0	0.273281	0	0.142314	0	0.0312752	0	0	0	0	0	0	0	0	0	0	0	0	0	0	0	0	0	0	0	1.2816	0	0	0	0	0.407101	0	0.0574998
Chthoniobacteraceae|Chthoniobacterales	0.199177	0	0	0	0	0.730783	0	0.956977	0	2.34209	0	0.286325	0	1.95632	0	1.4743	0	0.604461	0	3.93113	0	0	0	0	0	0	0.00343812	0	0	0	0	0	0	0	0	0	0	0	0	0	0	0	0	0	0	0	0	0	0
Acetobacteraceae|Acetobacterales	0.171477	0	0	0.00526607	0	1.27389	0	0.515613	0.0030525	0	0.0147824	2.03846	0	1.42763	0	1.3879	0	0.497927	0.00713296	0.993864	0	0	0	0	0	0	0	0	0	0	0	0.1002	0	0	0.017594	0	0	0.0118304	0.0043779	0	0.0933769	0	0.0191284	0	0	0	0	0	0.0354451
Bacteriovoracaceae|Bacteriovoracales	0.161741	0.173495	0	0.227757	0	0.173605	0	0	0.00508751	0.412444	0	0	0	0	0	0.0658847	0	0.632252	0	0	0.00802414	0	0.00247491	0.147498	0	0.0186523	0	0	0.0114757	0.0123043	0.0371708	0	0.856937	0	0.125228	0.51661	1.68631	0.17154	0.16782	0	0	0	1.51452	0	0	0	0	0	1.42095
WPS-2|WPS-2	0.160066	0	0	0.0447616	0	0	0	0.0206245	0	0	0	0	0	0	0	0	0	0	0	0	0	0	0	0	0	0	0	0	0	0	0	0	0	0	0	0	0	0	0	0	0	0	0	0	0	0	0	0	0
Shewanellaceae|Enterobacterales	0.152162	0	0	0	0	0	0.0195072	0	0.01221	0	0.031043	0	0	0	0	0	0	0	0.0193609	0	0	0	0	0	0.0117012	0	0.0699084	0.0290224	0	0	0.0220702	0.140666	0.0422338	0.046231	0	0.094912	0.554802	0	0	0	9.6445	0	0	0	0	0	0	0	0
Morganellaceae|Enterobacterales	0.147636	0	0	0	0	0	0	0	0	0	0	0	0	0	0	0	0	0	0	0	0	0	0	0.0262497	0	0	0	0.102269	0.0149184	0.0100671	0	0	0	0	0.0652012	0.0156184	0.120972	0	0.0773429	0	0.266791	0	0	0.152369	0	0.455801	2.69768	0	0.136267
Budviciaceae|Enterobacterales	0.133299	0.0215373	0	0.179046	0	0	0.249936	0	0	0	0	0	0	0	0	0	0	0	0	0	0	0	0	0.0362495	0	0.0271306	0.0401114	0.0995052	0.158364	0.0727069	0.0940887	0.0183058	0	0	0	0	0.0490145	0	0	0	0	0.0168079	0	0.215494	0.443678	0	2.58619	0	0.0267807
Cellvibrionaceae|Pseudomonadales	0.116597	0.0299129	0	0	0.0199458	0.0574773	0.0036576	0.612548	0	0	0.0118259	0.0299145	0.010703	0.119266	0	0.0496835	0	0.0416869	0	0.109652	0.0417255	0	0.0222742	0.904989	0.0248651	0.0763048	1.45432	1.03928	1.28986	0.0436242	0.0232318	0.0915292	0	0	0	0	1.54135	0	0.0233488	0	0	0	0.252045	0	0	0	0	0	0.313492
Corynebacteriaceae|Corynebacteriales	0.115124	0.0143582	0	0.0118487	0	0	0.0048768	0	0.030525	0	0.00886944	0	0	0.0142407	0	0.0162012	0.00931334	0	0	0	0	0.114676	0.0903342	0	0.0029253	0	0	0	0	0	0	0.00385386	0	0.020804	0	0	0.0782146	0.985863	0.0233488	0	0.0200093	0	0	0	0	0.51105	0.0168922	0	0.0157534
Pedosphaeraceae|Pedosphaerales	0.114799	0	0	0.0302799	0	0.899696	0	0	0	0	0	0	0	1.71956	0	0.920226	0	0.305704	0	2.78329	0	0	0	0	0	0	0	0	0	0	0	0	0	0	0	0	0	0	0	0	0	0	0	0	0	0	0	0	0
Blastocatellaceae|Blastocatellales	0.112923	0	0	0	0	1.2516	0	0.115497	0	0.147301	0	0.790598	0	2.20197	0	0.742013	0	0.419185	0	2.34935	0	0	0	0	0	0	0	0	0	0	0	0	0	0	0	0	0	0	0	0	0	0	0	0	0	0	0	0	0
Mycobacteriaceae|Corynebacteriales	0.108904	0.037092	0	0.0684589	0	0.334307	0	0.0989976	0	0.61572	0	0.576923	0	0.41476	0.00880605	0.270019	0	0.0416869	0	0.585587	0	0	0	0	0	0	0	0	0	0	0	0.00674426	0	0	0	0	0	0	0	0	0	0	0.0101268	0.021767	0	0	0	0	0
Intrasporangiaceae|Micrococcales	0.108479	0	0	0	0	2.03986	0	0.358866	0	0.397714	0	0.935897	0	1.79433	0.0161444	1.4635	0	0.236226	0	0.382614	0	0.0364878	0	0	0	0	0	0	0	0	0	0	0	0	0	0	0	0	0	0	0	0	0	0	0	0	0	0	0
Ruminococcaceae|Oscillospirales	0.108058	0	0	0	0	0	0	0	0	0	0	0	0	0	0	0.0183613	0	0.0440029	0	0.121317	0.0112338	0	0	0	0	0	0.0263589	0.12991	0.0986906	0.0201342	0	0.0028904	0	0	0	0	0.0625717	0	0	0	0	0	0	0	0.0451894	0	3.78216	0	0
Paenibacillaceae|Paenibacillales	0.107942	0	0.0237993	0	0.23583	0.0187681	0.079248	0.0577486	0.02849	0	0.399125	0	0.15443	0.0267013	0.333162	0.126369	0.187597	0	0.0794815	0.172643	0.123572	0	0.0581604	1.54623	0.272053	0	0.224624	0.649548	0.786082	0.635347	0.727154	0.173424	0.0435961	0	0	0	0.171029	0	0	0	0	0	0.0495088	0	0	0	0	0	0.0244177
Micromonosporaceae|Micromonosporales	0.107297	0	0	0	0	0.510258	0	0.0329992	0	1.82065	0	0.512821	0.012232	2.62563	0	0.462273	0	0.1598	0	1.48146	0	0	0	0	0	0	0	0	0	0	0	0	0	0	0	0	0	0	0	0	0	0	0	0	0	0	0	0	0
Microbacteriaceae|Micrococcales	0.101269	0.159137	0	0.0552937	0.0492778	0.100879	0.0280416	0.695046	0.0437525	0.144355	0.13452	0.504274	0.0168191	0.761878	0.0220151	1.01095	0.0199572	0.157484	0.0173229	0.118984	0.123572	0.0260627	0	0.0399995	0.0219398	0	0.0389654	0.0497526	0.0286891	0.0123043	0	0	0	0	0.0672711	0	0.0521431	0	0.0394011	0	0	0	0.0596357	0	0	0	0	0.169175	0.0275684
Polyangiaceae|Polyangiales	0.0998185	0	0	0	0	0.818759	0	0.11756	0	0.312279	0	0.764957	0	2.13433	0	1.27665	0	0.287177	0	0.68124	0	0.0208502	0	0	0	0	0	0	0	0	0	0	0	0	0	0	0	0	0	0	0	0	0	0	0	0	0	0	0
Myxococcaceae|Myxococcales	0.0963385	0	0	0	0	0.416417	0	0.228932	0	0.21506	0	0	0	0.858002	0	1.17944	0	0.0833739	0	3.85881	0	0	0	0	0	0	0	0	0	0	0	0	0	0	0	0	0	0	0	0	0	0	0	0	0	0	0	0	0
Bryobacteraceae|Bryobacterales	0.0949775	0	0	0	0.0152527	0.421109	0	0	0	0	0	0.696581	0	1.00397	0	1.22373	0	0.122745	0	1.52113	0	0	0	0	0	0	0	0	0	0	0	0	0	0	0	0	0	0	0	0	0	0	0	0	0	0	0	0	0
Streptococcaceae|Lactobacillales	0.0930706	0.0287164	0	0	0	0	0	0	0	0	0	0	0	0	0	0.0388828	0.00266095	0	0.00305698	0.0209971	0.123572	0	0.0111371	0.0374995	0	0	0.028651	0.0497526	0.107871	0.0178971	0.162622	0.130068	0	0.0624119	0.0113843	0.00480567	0.129315	0.11436	0.210139	0	0	0	0	0	0	0.252072	0.054055	0	0.0645888
Alteromonadaceae|Enterobacterales	0.0836271	0.00957213	0	0	0	0	0.018288	0	0	0	0.0206954	0.106838	0	0.019581	0	0	0.0106438	0	0	0.0583254	0	0	0.0928091	0.572493	0.0643567	0.0898701	0.97528	0.309572	0.491158	0.153244	0.43908	0.178241	0.205719	0.0369848	0.051747	0.0216255	0.503702	0	0	0	0	0	0.863029	0	0	0	0	0	0.0795545
Solirubrobacteraceae|Solirubrobacterales	0.0805831	0	0	0	0	0.552486	0	0.800231	0	0.65991	0	1.04274	0	0.907845	0	0.892144	0	0.0555826	0	0.753564	0	0	0	0	0	0	0	0	0	0	0	0	0	0	0	0	0	0	0	0	0	0	0	0	0	0	0	0	0
Akkermansiaceae|Verrucomicrobiales	0.0802766	0	0	0	0	0.00234601	0	0	0	0	0	0	0	0	0	0	0	0	0	0	0	0	0	0	0	0	0.0103144	0.00967412	0.00459026	0	0	0	0	0	0	0	0	0.078869	0.0087558	0	0.326819	0	0	0	0	0	0	0	0
uncultured|Rhodospirillales	0.077768	0.0335024	0	0.0210643	0	0.0304982	0	0.0907478	0	0	0	0	0	0	0	0	0	0	0	0.00699904	0	0	0	0	0	0	0	0.0331684	0.00459026	0	0.0325245	0	0.666203	0	0.034153	0.242686	0.159558	0.189286	0.0860987	0	0	0	0	0	0	0	1.21962	0	0
Leptolyngbyaceae|Leptolyngbyales	0.0762225	0	0	0	0	0.435186	0	0.301118	0	0.162032	0	2.01282	0	1.08407	0	1.19348	0	0.120429	0	0.102653	0	0	0	0	0	0	0	0	0	0	0	0	0	0	0	0	0	0	0	0	0	0	0	0	0	0	0	0	0
Nitrosomonadaceae|Burkholderiales	0.0753277	0	0	0	0	0.418763	0	0.144372	0	0.63045	0	0.277778	0	0.875803	0.0278858	0.83706	0	0.141272	0	1.89207	0.00641931	0	0	0	0	0	0	0	0	0	0	0	0	0	0	0	0	0	0	0	0	0	0	0	0	0	0	0	0
Devosiaceae|Rhizobiales	0.0700513	0.281181	0	0	0.00469313	1.39822	0	0.577486	0	0.763021	0.0280866	0	0	0.179789	0	0.167412	0	0.303388	0	0.277629	0	0	0.0284615	0	0	0	0	0	0	0.0111857	0.0487867	0	0	0	0.0310482	0	0	0	0.043779	0	0	0	0	0	0.152001	0	0	0	0.0559244
Kineosporiaceae|Kineosporiales	0.0684253	0	0	0	0	2.54542	0	0.30318	0	0	0	0.431624	0	0.484184	0	0.769015	0	0.145904	0	0.114318	0	0.057338	0	0	0	0	0	0	0	0	0	0	0	0	0	0.00720851	0	0	0	0	0	0	0	0	0	0	0	0	0
Gemmatimonadaceae|Gemmatimonadales	0.0678002	0	0	0	0	0.460992	0	0.261931	0	0.335847	0	0.576923	0	0.959467	0	0.743093	0	0.312652	0	0.755897	0	0	0	0	0	0	0	0	0	0	0	0	0	0	0	0	0	0	0	0	0	0	0	0	0	0	0	0	0
Haliangiaceae|Haliangiales	0.0675616	0	0	0	0	0.331961	0	0.11756	0	0.341739	0	0.692308	0	1.49171	0	0.812218	0	0.111165	0	0.898211	0	0	0	0	0	0	0	0	0	0	0	0	0	0	0	0	0	0	0	0	0	0	0	0	0	0	0	0	0
Marinifilaceae|Bacteroidales	0.067313	0	0	0	0	0	0	0	0	0	0	0	0	0	0	0	0	0	0	0	0	0	0	0	0	0	0	0	0	0	0	0	0	0	0	0	0	0	0	0	0	0	0	0	0	0	0.0641903	0	0.00551368
uncultured|Gaiellales	0.0654041	0	0	0	0	0.329615	0	0.230995	0	0.497879	0	0.521368	0.00305801	0.706695	0	0.914825	0	0.127377	0	1.23416	0	0	0	0	0	0	0	0	0	0	0	0	0	0	0	0	0	0	0	0	0	0	0	0	0	0	0	0	0
Koribacteraceae|Acidobacteriales	0.0649735	0	0	0	0	0.351902	0	0	0	0	0	0	0	0.40942	0	0.349945	0	0	0	3.50185	0	0	0	0	0	0	0	0	0	0	0	0	0	0	0	0	0	0	0	0	0	0	0	0	0	0	0	0	0
Sericytochromatia|Sericytochromatia	0.0645034	0.10649	0	0.0315964	0	0.00821105	0	0	0	0	0	0.0470085	0	0.019581	0	0.158771	0	0.0254753	0	0.209971	0	0	0	0	0	0	0	0	0	0	0	0	0	0	0	0	0	0.00394345	0	0	0	0	0	0.117542	0	0	0	0	0
Crocinitomicaceae|Flavobacteriales	0.061292	0	0	0	0	0.0398822	0	0	0	0.489041	0	0	0.0198771	0	0	0	0	0.673939	0	0	0.0144434	0	0	0	0	0	0	0	0	0.00223714	0	0	0	0	0	0	0	0	0	0	0	0	0.177782	0	0	0	0	0	0
Azospirillaceae|Azospirillales	0.0594223	0	0	0	0	0.895004	0	0.0721858	0	0	0	0.679487	0	0.437902	0	1.35658	0	0.247806	0	0.261298	0	0	0	0	0	0	0	0	0	0	0	0	0	0	0	0	0	0	0	0	0	0	0	0	0	0	0	0	0
Gemmataceae|Gemmatales	0.0586559	0	0	0	0	0.31202	0	0.208308	0	0.0913269	0	0.0726496	0	0.484184	0	0.717171	0	0.0602145	0	2.2187	0	0	0	0	0	0	0	0	0	0	0	0	0	0	0	0	0	0	0	0	0	0	0	0	0	0	0	0	0
Erwiniaceae|Enterobacterales	0.0582268	0	0	0	0	0	0	0	0	0	0.0473037	0	0.0519862	0	0.0777867	0.0496835	0	0.206119	0	0	0	0	0	0	0	0	0	0	0	0	0	0	0	0	0	0	0	0	0	0	0.166744	0	0	0	0	0	0.109799	0	0
Halomonadaceae|Pseudomonadales	0.0566196	0.199818	0	0	0	0	0	0	0	0	0	0	0.00764503	0.00712035	0	0	0	0	0	0.0559923	0.0128386	0	0	0	0	0	0	0	0	0	0	0	0	0	0	0.00840992	0	0	0	0	0	0	0.0371316	0	0	0	0	0	0
Family_XI|Peptostreptococcales-Tissierellales	0.0565641	0	0	0	0	0	0	0	0	0	0	0	0	0	0	0	0	0	0	0	0	0.17462	0	0	0	0	0	0	0	0	0	0	0	0	0	0	0	2.65197	0	0	0	0.0644303	0	0	0	0	0	0	0.0173287
Streptomycetaceae|Streptomycetales	0.0558089	0	0	0	0	0.310847	0	0	0	1.19609	0	0.213675	0	1.26742	0	0.595122	0	0.120429	0	0.212304	0	0	0	0	0	0	0	0	0	0	0	0	0	0	0	0	0	0	0	0	0	0	0	0	0	0	0	0	0
unclassified Enterobacterales|Enterobacterales	0.0558083	0	0	0	0	0	0	0	0	0	0.0354778	0	0	0	0.0499009	0	0	0	0	0	0	0	0	0.0374995	0	0.0305219	0.0160446	0.0359324	0.0929528	0.0402685	0.0232318	0.0154154	0	0	0.0445024	0	0	2.46269	0.0496162	0	0	0	0	0	0	0	0.015203	0	0.17565
Planococcaceae|Bacillales	0.0551219	0	0	0	0.171299	0.0457473	0.113386	0	0.0814001	0	0.557297	0	0.175836	0.0391619	0.999486	0.0118808	0.255452	0	0.407598	0.0653244	0.0786365	0	0	0.0349996	0	0	0	0	0.0665588	0	0	0.0173424	0	0	0	0	0.233601	0	0	0	0	0	0	0	0	0	0	0	0.109486
uncultured|Vicinamibacterales	0.0549865	0	0	0	0	0.242812	0	0.0350617	0	0.598044	0	0.141026	0	0.61413	0	0.520597	0	0.078742	0	1.50479	0	0	0	0	0	0	0	0	0	0	0	0	0	0	0	0	0	0	0	0	0	0	0	0	0	0	0	0	0
Rubritaleaceae|Verrucomicrobiales	0.0548567	0	0	0.0276469	0	0.327269	0	1.03123	0	0	0	0	0	0.135287	0	0.128529	0	0.868478	0	0.21697	0	0	0	0	0	0	0	0	0	0	0	0	0	0	0	0	0	0	0	0	0	0	0	0	0	0	0	0	0
Opitutaceae|Opitutales	0.054045	0	0	0	0	0.421109	0	0.200058	0	0.707047	0	0.982906	0	0.258113	0	0.0874862	0	0.356655	0	0.177309	0	0	0	0	0	0	0	0	0	0	0	0	0	0	0	0	0.137658	0	0	0	0	0	0.0292552	0	0	0	0	0	0.0354451
TRA3-20|Burkholderiales	0.0522925	0	0	0	0	0.0856295	0	0.296993	0	0.453688	0	0	0	0.366698	0	0.266779	0	0.164432	0	0.205305	0	0	0	0	0	0	0	0	0	0	0	0	0	0	0	0	0	0	0	0	0	0	0	0	0	0	0	0	0
A4b|SBR1031	0.0507921	0	0	0	0	0.58533	0	0.439302	0	0	0	0.457265	0	1.53978	0	0.176053	0	0.284861	0	0.12365	0	0	0	0	0	0	0	0	0	0	0	0	0	0	0	0	0	0	0	0	0	0	0	0	0	0	0	0	0
[truncated: 23 more columns]

## Sheet: Genus
Genus	AVG	PF01	PF01a	PF02	PF02a	PF03	PF03a	PF04	PF04a	PF05	PF05a	PF06	PF06a	PF07	PF07a	PF08	PF08a	PF09	PF09a	PF10	PF10a	PO47	PQ01	PQ02	PQ03	PQ04	PQ05	PQ06	PQ07	PQ08	PQ09	PQ10	PQ11	PQ13	PQ14	PQ15	PQ16	PQ17	PQ18	PQ19	PQ20	PQ21	PQ22	PQ23	PQ24	PQ25	PQ26	PQ27	PQ28
unclassified Moraxellaceae|Moraxellaceae	20.3349	17.4978	4.1982	4.92641	17.6028	0.354248	71.1988	0.398053	20.8272	0.539123	46.2068	0.324786	49.26	0.0925646	67.6187	0.244097	36.326	0.446977	81.4054	0.0116651	0.319361	48.3359	27.6509	21.9935	40.7582	26.8254	26.4838	18.1376	15.0515	25.1376	28.8179	35.6704	18.2109	32.1329	6.08234	4.34673	18.321	24.6564	24.2565	0.100676	6.46969	7.20499	25.0098	8.60451	2.59017	13.529	20.8196	1.35696	5.98785
unclassified Pseudomonadaceae|Pseudomonadaceae	9.60262	10.4348	60.6026	3.74681	32.1784	0.627559	11.6299	1.39628	4.30301	6.84068	19.5601	1.55128	27.7469	0.0907845	9.81581	0.325103	33.4269	0.634568	3.90784	0.618249	27.0413	6.05697	9.568	7.90615	8.58723	13.5297	6.99428	5.28069	6.13488	13.0078	10.9596	8.2964	7.17701	3.4812	13.5743	18.6736	6.09344	15.0384	16.6375	0.221898	27.8797	21.6108	6.67694	7.35073	20.3845	6.44682	5.3886	22.3667	14.9169
unclassified Sphingobacteriaceae|Sphingobacteriaceae	8.19396	14.7136	0.185635	1.19276	1.48303	7.9178	0.16703	6.20798	0.165853	4.3012	1.76945	1.67949	6.14813	0.81706	0.157041	1.1654	0.248799	3.29095	0.193609	0.78156	0.473424	4.35508	14.378	13.1848	14.1365	13.3211	14.0802	14.4946	17.8309	18.5347	10.4055	14.4761	32.2502	1.67819	40.9091	27.3683	13.4925	16.4008	12.4887	0.217789	17.5148	6.05224	9.03649	8.87443	6.6757	8.4634	2.04058	13.3648	20.1871
unclassified Comamonadaceae|Comamonadaceae	6.50288	8.39236	0.642582	10.8428	0.405956	2.77651	0.25969	1.34472	0.43549	5.27634	1.05842	2.83333	0.844011	2.09338	0.408014	6.46534	0.429744	17.6915	0.351553	2.41467	9.98845	7.20113	13.9313	9.14239	17.0999	15.2627	10.2639	9.16692	9.7325	15.9284	13.8775	4.27682	5.13208	10.0506	12.0301	7.97861	7.30107	10.7913	9.32347	9.89912	3.82178	1.98333	4.7821	2.90808	2.56963	5.02417	2.71288	1.46202	4.98594
unclassified Weeksellaceae|Weeksellaceae	5.3175	5.41663	0.133276	1.48503	1.92066	0.308501	0.436474	0.472301	0.326618	1.03406	0.492254	0.410256	0.0688052	0.0836641	0.06311	0.198734	0.183606	0.486348	0.138583	0.0653244	0.129991	10.1436	5.97938	8.45614	3.76779	5.80086	5.18927	5.55018	5.81816	5.13087	4.43611	6.68163	3.02721	1.25517	10.0824	7.56172	1.38909	7.39989	7.27169	0.0965667	9.5778	8.88297	2.3618	8.87225	32.5795	2.85566	3.40377	8.14353	16.0984
unclassified Alcaligenaceae|Alcaligenaceae	5.04945	2.01374	0	0.772795	1.74702	0.687382	1.4094	25.659	16.044	12.0846	8.34319	10.9872	0.163604	0.480624	1.95788	1.23021	16.5099	0.0578985	0.106994	0.0839885	0.221466	0.0990383	0.88973	0.646242	0.308619	0.469699	0.119188	0.0967412	0.253612	0.135347	0.412364	0.181131	0.260214	1.1604	0.243211	0.74608	13.1672	0.40026	0.18825	0.702677	6.17622	5.85475	4.52781	46.6359	18.4023	16.4779	0.160476	41.3837	4.11005
unclassified Yersiniaceae|Yersiniaceae	5.04382	2.6096	20.4865	0.214592	33.469	0	0.542544	0	54.126	0	0.41982	1.34188	0.12232	0.0729836	0.352242	0.0604843	0.423092	0.143588	0.404541	1.69377	16.1333	0.172014	10.7894	8.79989	2.18228	7.21165	5.36347	11.3837	11.3919	2.3255	6.79181	7.86959	0.628057	41.6125	0.51333	0.568271	2.68537	0.33125	3.03243	4.10922	4.94898	0.780167	0.81352	1.86326	2.03352	2.0511	0.207774	1.27682	0.931024
unclassified Flavobacteriaceae|Flavobacteriaceae	3.92194	2.08194	0.071398	8.18084	0.852976	0.544275	0.128016	0.494988	0.0844526	1.26385	1.47233	1.32051	0.626892	0.302615	0.0689807	0.621044	0.506912	4.90285	0.145716	1.01486	2.28046	1.99901	10.11	11.3861	7.53558	11.6305	16.2921	19.9619	17.6782	9.97539	11.5009	13.8431	9.45491	1.02402	4.23808	17.2584	2.11597	6.32135	5.22575	0	2.05429	0.838994	2.34267	1.44098	0.714814	3.51865	2.97978	0.38465	0.829415
unclassified Rhizobiaceae|Rhizobiaceae	2.50984	4.95477	0.0761578	10.7125	0.0668771	1.34544	0.10607	1.86652	0.169923	0.715885	0.112346	1.21795	0.0626892	1.32973	0.0220151	0.481714	0.0492277	1.38262	0.0611396	0.604251	0.223071	5.80416	0.376186	1.15999	0.216472	0.245871	0.126064	0.168606	0.109019	0.474273	0.508776	0.0510637	1.22478	0.226532	2.35759	2.48333	1.22641	1.0667	3.23527	0.036983	3.0014	7.77786	2.5227	3.29335	1.09276	0.839088	4.9511	6.40905	2.5678
unclassified Enterobacteriaceae|Enterobacteriaceae	2.40736	1.77683	0.628302	0.293583	0.175992	0.14428	0.31943	0	0.12617	0.106057	0.10939	0.440171	0	0	0.199604	0.102607	0.133048	0	0.0988424	0	0.105919	0.521254	0.132408	0.446244	0.128713	0.266219	0.783891	1.92653	2.91596	0.139821	0.558724	0.766918	0.880097	0.261205	1.22744	0.92389	2.14412	1.00361	1.05945	0.063693	0.987127	0.651306	3.7728	2.15929	1.60628	6.24655	0.418926	0.553824	3.48543
unclassified Micrococcaceae|Micrococcaceae	2.33535	2.1992	0.0618782	0.115853	0.842416	1.00057	0.0353568	0.346492	0	0.368254	1.0259	0.564103	0.296627	0.299055	0.0572393	0.83814	0.208885	0.0995854	0.124317	0.375615	0.208628	0.109463	0.196755	0.306246	0.0453422	0.122088	0.175344	0.290224	0.252464	0.191275	0.240449	0.217743	0.489094	0	0.526784	0.261909	1.83961	0	0.116744	83.4337	0.133396	29.1645	0.691999	0.39616	1.21395	1.1913	0.0506765	1.25367	2.10071
unclassified Methylophilaceae|Methylophilaceae	2.1187	7.71513	0.0523585	23.5064	0	0.0797645	0	0.22687	0.0671551	0	0.0487819	0	0	0.110365	0.0469656	0.0853261	0.0319315	1.35946	0	0	0.179741	5.42626	0.081672	0.553743	0.494376	0.117001	0.18222	0.102269	0.0837723	0.259508	0.462312	0.0327578	0.440049	0.247336	0.320831	1.19661	0.312858	0.348995	5.67668	0.0431468	0.400187	0.654107	1.41888	0.254674	0	3.41506	0.199328	0.0320541	0.45606
unclassified Oxalobacteraceae|Oxalobacteraceae	2.08265	0.1029	4.44095	0.674057	3.45062	1.49324	2.53716	2.22951	0.681726	12.7033	9.35578	4.7906	3.64362	2.85704	5.35995	5.86482	1.88129	6.19977	0.90181	0.660243	22.1434	0.143345	1.95394	7.42491	1.4568	1.86014	3.18599	3.90834	3.39335	3.26174	3.07705	3.07924	1.32287	0.143316	0.386032	1.25909	0.321201	0.0946428	0.742784	0.0904029	0.29347	0.29834	0.216039	0.0805381	1.76033	0.245166	0.307438	0	0.0748285
unclassified Aeromonadaceae|Aeromonadaceae	1.2959	1.42026	0.276072	0.104005	1.05947	0	7.26521	0	0.234025	0	2.30014	0	5.60839	0	9.51053	0	1.92919	0.17138	4.96556	0	2.97214	0	1.22508	1.65248	1.14379	1.23275	5.11134	2.81793	2.0507	2.13982	2.61822	1.52228	1.50952	0.189547	0.116948	0.331591	0.490145	0	0.242244	0.110949	4.62883	0	0.50409	0	0	0	0	0	0.129178
unclassified Sphingomonadaceae|Sphingomonadaceae	1.13623	0.946444	0	1.33495	0.151353	3.11316	0.042672	6.27191	0.0966626	4.89335	0.286779	7.23504	0.142197	4.35232	0.10127	4.83766	0.0824896	10.4495	0.163039	2.67363	2.21145	0.458704	0.0371237	0.169998	0.0234024	0.0491742	0.0527178	0.0635728	0.0355745	0.129754	0.0766648	0.0192693	0.0531328	0.0392964	0.0724458	0.0396468	0.993847	0	0.45822	0.0123277	0	1.97073	1.09595	0	0.0534056	0.631906	0.924002	0	0.728593
unclassified Xanthomonadaceae|Xanthomonadaceae	0.971036	1.69068	0	8.48232	0.0234656	0.187681	0	1.32616	0	0.65991	0	0.636752	0.0428121	0.258113	0	0.224656	0.00798286	0.446977	0	0.198306	0	4.85027	0	0.0274997	0.0643567	0.0390002	0.0836609	0.338594	0.223775	0.0212528	0.660944	0.0221597	0	0.150251	0.0921096	0.0444525	0.173115	5.16395	1.07842	0.0123277	0.106716	0.953848	0.280175	1.19283	1.41114	0.94268	1.38347	0.121093	2.19681
Acinetobacter|Moraxellaceae	0.76841	0.0586293	0	0.0631928	0	0	0.0499872	0	0.0661376	0	0.0339995	0	0	0	0.0616423	0	0.0651934	0.0532666	0.132469	0	0	0	0	0	0	0.0695222	0	0	0	0	0.0336861	0.0366117	0.0435961	0	0	0.0720851	12.8939	0	0.0744243	0	0	0	13.3471	0	0	0	0	0	11.1557
unclassified Chitinophagaceae|Chitinophagaceae	0.703806	0.187853	0.0190395	0.522657	0.0445847	7.12484	0	2.55331	0	3.13457	0.0413907	3.36752	0.0978563	5.17828	0.0190798	2.33621	0.0186267	3.13578	0.0529877	3.35021	0.18295	0	0.0235117	0.114999	0	0	0.0469876	0.0110561	0	0.0178971	0.00929271	0	2.88007	0	1.63624	0.112933	0.0698717	0.477158	1.17911	0.0102731	0	0.00840395	0.11252	0.526763	0.143784	6.21892	0.292235	0	0
Perlucidibaca|Moraxellaceae	0.67211	0.232124	0	0.359409	0	0	0	0	0	0	0	0	0	0.00712035	0	0	0	0	0.0234369	0	0	1.13894	0.13612	0.692491	0.0204771	0.0508699	0.185658	0.230797	0.145741	0.210291	0.221863	0.0568445	5.74243	0.124824	0.713073	3.24743	0.679946	0.50279	2.03426	0	0	0.0182086	1.72718	0.387453	0	3.85014	0.0861501	0	0.107123
Brevundimonas|Caulobacteraceae	0.622063	2.09031	0.0190395	4.77764	0	0.0175951	0	0	0	0	0	0	0	0	0	0	0	0	0	0	0	0.557742	0.00618728	0.0112499	0	0.0390002	0.0974134	0	0.0218037	0.142058	0.0348477	0.0154154	0.995899	0.0369848	1.31023	1.34198	0.370216	0.372656	0.920818	0	0.146735	0.535051	0.428702	1.34085	0.295785	1.45028	0.581091	0.388211	0.204794
unclassified Spirosomaceae|Spirosomaceae	0.570188	2.1992	0	0.484478	0.0516244	2.02696	0.0633984	1.76958	0	0.347631	0.0975639	0.350427	0.103972	0.144187	0.00733837	0.241937	0.0226181	0.430765	0.0448357	0.429275	4.68449	0	0.0494982	0.0612492	0.0950723	0.0271306	0.0332352	0.0152022	0.034427	0.0581655	0.045302	0.0250501	0.607621	0.0392964	0.227687	0.153781	2.07008	0	0.27143	0	0.186754	0	2.13901	0.520232	0	2.5587	0.0895285	0	1.4627
unclassified Nocardiaceae|Nocardiaceae	0.525865	1.2013	0	0.0552937	0	0.00938405	0	0.266056	0	0.0353523	0	0	0	0.0267013	0	0	0	0.037055	0	0.0116651	0	0	0	0	0	0	0	0	0	0.0033557	0.00348477	0	0.117165	0	0	0.014417	0	0.021689	0	0	0	0.344562	0	0.0827148	0.104757	0.162293	0	0.0961624	0.396197
Sphingobacterium|Sphingobacteriaceae	0.44884	1.77683	0	0.279102	0	0	0	0	0	0	0	0	0.0168191	0	0	0	0	0	0	0.0466603	0	0.698481	0	0	0	0	0	0.0082921	0.0298367	0.0123043	0	0	0.0381466	0	0.0445024	0.111732	1.29315	0	0.0072965	0	0.113386	0.211499	0.559225	0.672602	4.09169	0.155387	0.376696	0.83875	0.876675
unclassified Bacteria|unclassified Bacteria	0.440317	0	0	0	0.0105595	3.37826	0	3.88566	0.0152625	3.95946	0.00591296	4.69231	0.0152901	2.10584	0	2.25844	0.00798286	2.2812	0	4.57038	0	0	0	0	0.00438795	0.010174	0.0137525	0	0.00229513	0	0	0	0.0299723	0	0.0455373	0.307563	0.0740432	0.0256324	0.0160523	0	0	0	0.460207	0.0979517	0	0.086326	0.00675687	0	0.103185
Terrimonas|Chitinophagaceae	0.434559	0.819613	0	0.868901	0	0	0	0	0.018315	0	0	0.5	0	0.165548	0	0.0918065	0	0.0555826	0	0	0	0	0	0	0	0	0	0	0	0	0	0	0	0	0	0	0	0	0	0	0	0	0	0	0	0.790746	0.0625011	0	0
unclassified Amoebophilaceae|Amoebophilaceae	0.416267	0.037092	0.0237993	0.0263303	0	0.0199411	0.0158496	0.0247494	0.0274725	0.0235682	0.00886944	0.0213675	0.00917403	0.0587429	0.0146767	0.0162012	0	0.0254753	0.0163039	0.200639	0.0337014	0	0.00989964	0.0137498	0.0160892	0.0203479	0.0137525	0.0152022	0.0103281	0.01566	0	0.0221597	0.0163486	0	0.0248385	0.0156184	0.0260715	0	0.014593	0.02671	0	0.0224105	0.0202536	0.0152369	0.0369731	0	0.0118245	0	0.018904
unclassified Hafniaceae|Hafniaceae	0.379126	0.0574328	6.66381	0	1.81272	0	0.0768096	0	0	0	0.0694773	0	0.0366961	0	0	0	0	0	0.102918	0	0.571319	0	0.756085	0.499994	0.195995	0.510394	0.41372	0.84303	0.831985	0.206935	0.484382	0.581933	0.227517	5.71647	0.0372578	0.104523	0.28053	0	0.423197	0.721169	0.553592	0.0308145	0	0	0.232109	0.555939	0	0.117532	0.170136
unclassified Bacteroidaceae|Bacteroidaceae	0.366267	0.0586293	0.176115	0.0868901	0.0422382	0	0.0585216	0	0.45584	0	0	0	0.00917403	0	0	0	0.00266095	0	0.0152849	0.265964	0.32578	0	0.0395986	0.0274997	0.029253	0.0186523	0.085953	0.204539	0.223775	0.00671141	0.0673721	0.159935	0.0313347	0.0254271	0	0.0240284	0.357702	0.10253	0.0466976	0	0	0	0.203661	0	0	0	2.24666	0	0.171712
Parabacteroides|Tannerellaceae	0.356804	0	0	0.0447616	0	0	0	0	0	0	0	0	0	0	0	0	0	0	0	0	0	0	0.0148495	0.0112499	0.0146265	0.0288263	0.136379	0.406313	0.436075	0.057047	0.0569178	0.0780407	0	0	0.00413976	0	0.0709146	0	0	0	0	0	0	0	0.115028	0	5.73827	0	0.0283561
unclassified Caulobacteraceae|Caulobacteraceae	0.355381	0.329042	0	0.816241	0.0234656	1.22345	0.0475488	1.73865	0.0172975	1.84127	0.0325213	1.36325	0.0152901	1.00041	0	0.449312	0.00798286	1.13249	0.0101899	0.620582	0.056169	0.0625505	0.0507357	0.102499	0	0	0	0.0248763	0.0218037	0.041387	0.0151007	0	0.068119	0.0855274	0.0362229	0.0348411	1.67588	0	1.15722	0	0.0533582	1.63597	1.54153	0.150193	0	0	0.663863	0	1.32171
unclassified Beijerinckiaceae|Beijerinckiaceae	0.351141	0.247679	0	1.21383	0.0246389	1.06861	0	2.1202	0.014245	1.86778	0.0103477	2.97009	0.00458702	2.38888	0.00440302	2.48958	0.00798286	1.47294	0.0101899	0.774561	0.0577738	0.231958	0.0197993	0.0162498	0	0	0	0.0345504	0.00459026	0	0	0	0	0	0	0	0.0771718	0	0.0072965	0	0	0.6387	0.00900161	0	0.102703	0	0.0675687	0	0.0204794
unclassified Staphylococcaceae|Staphylococcaceae	0.338749	0.117259	0	0.135601	0.0222924	0	0.036576	0.022687	0	0	0	0.307692	0	0	0	0	0	0	0.0213989	0.0513263	0	0.271052	0.0829095	0	0.0190145	0	0.0183366	0	0.0160659	0.0134228	0	0.0173424	0	0	0	0	0	0.492931	0	0.0904029	0	0	0.270048	0.121895	0.388218	0	0.0135137	0	0.410375
Pseudomonas|Pseudomonadaceae	0.32544	0	0	1.07823	0	0	0	0	0	0	0.0147824	0	0.0214061	0	0	0	0	0	0	0	0.0272821	0	0.054448	0	0.0950723	0.113609	0.142109	0.378673	0.325909	0.0715884	0.185854	0.0520271	0.277925	0	0.051747	0.162191	0.23673	0.0197173	0.144471	0	0	0	5.04653	0.524586	0.168433	0.23826	12.0796	0	0
unclassified Nostocaceae|Nostocaceae	0.290458	0	0	0	0	2.25921	0	0.255744	0	0.795428	0	6.12821	0	3.98918	0	4.5374	0	0.669307	0	0.753564	0	0	0	0	0	0	0	0	0	0	0	0	0	0	0	0	0	0	0	0	0	0	0	0	0	0	0	0	0
unclassified Burkholderiaceae|Burkholderiaceae	0.288444	0	0.0618782	0.533189	0.053971	0.330788	0.108509	0.0577486	0.0457875	0	0.263127	0	0.351671	0.0160208	0.115946	0.213855	0.0811591	1.02365	0.120241	0.354618	2.17615	0	0.0395986	0.231247	0.152116	0.0593482	0.138671	0.120235	0.087215	0.17226	0.276458	0.0202328	0.279288	0.0739696	0.0248385	0.051661	0.238815	0.0867559	0	0	0	0.0112053	1.72156	0	0	0	0	0	0.0181164
unclassified Exiguobacteraceae|Exiguobacteraceae	0.285678	0	0.247513	0	0.84711	0	2.50668	0	0.441595	0	1.45459	0	2.6253	0	0.678066	0	5.82084	0	5.44449	0	0.0160483	0	0	0	0	0	0	0	0	0	0	0	0.0136238	0	0	0	0	0	0	0	0	0	0.0461332	0	0	0	0	0	0
unclassified Xanthobacteraceae|Xanthobacteraceae	0.275637	0	0	0.0184312	0	1.92256	0	1.29728	0.034595	1.29036	0	0.773504	0.00764503	4.03902	0	2.58138	0	0.745733	0	4.73602	0	0	0.0160869	0	0	0	0	0	0	0	0	0	0	0	0	0	0	0	0	0	0	0.0294138	0	0	0	0	0	0	0
unclassified Bacillaceae|Bacillaceae	0.223779	0	0.266552	0	0.556136	0.531372	0.13655	0	0.327635	0.889701	3.45613	1.21795	0.490811	0.525126	0.670727	0.749573	0.769016	0.264017	0.257805	0.676574	0.338619	0	0	0.00874989	0	0	0	0	0	0	0	0.0163789	0	0	0	0.164594	0	0	0	0	0	0	0.0101268	0	0	0	0	0	0
unclassified Rhodobacteraceae|Rhodobacteraceae	0.223166	2.10706	0	0.169831	0.00469313	0.0668614	0	0	0.0152625	0	0.0177389	0.290598	0	0.179789	0	0.0712851	0.02794	1.05607	0	0.0583254	0.247143	0.213714	0	0	0	0	0.0114604	0.0138202	0	0	0	0	0.170297	0	0.0455373	0	0.307644	0	0.0860987	0	0	0	0.128273	0.189373	0.0246488	1.57113	0	0	0.21267
unclassified Nocardioidaceae|Nocardioidaceae	0.21195	0	0	0	0	2.57475	0	1.45403	0	1.24322	0	2.44017	0.00917403	2.62741	0	1.71408	0	0.430765	0	0.823554	0.00802414	0.0886132	0	0	0	0	0	0	0	0	0	0	0	0	0	0	0	0	0	0	0	0	0.0371316	0	0	0	0	0	0
unclassified Enterococcaceae|Enterococcaceae	0.209676	0.0933282	0	0.0908397	0	0	0	0	0	0	0	0	0	0	0	0	0	0	0	0	0	0	0.0247491	0	0.0248651	0.0373046	0.0550099	0.084303	0.120494	0.041387	0.0267165	0.0134885	0	0.020804	0.0724458	0.0228269	0.0959433	1.42359	0.138634	0	0.126726	0	0.0720129	0.124072	0.098595	0.597376	2.47639	0	0.0464724
Bacteroides|Bacteroidaceae	0.191851	0	0	0	0	0	0	0	0	0	0	0	0	0	0	0	0	0	0	0	0	0	0	0	0	0	0.0653243	0.0704829	0.117052	0	0	0.00578079	0	0	0.0196639	0	0	0	0	0	0	0	0	0	0	0	1.56759	0	0
unclassified Hymenobacteraceae|Hymenobacteraceae	0.188685	0	0	0	0	1.12257	0	1.89539	0.0254375	0.394768	0.0103477	2.29915	0.0412831	1.44899	0.00733837	3.9736	0	1.73464	0	0.198306	0.0256772	0	0	0	0	0	0	0	0	0	0	0	0	0	0	0	0	0	0	0	0	0	0	0	0	0	0	0	0
Prosthecobacter|Verrucomicrobiaceae	0.185147	0.0442711	0	0.0816241	0	0	0	0	0	0	0	0	0	0	0	0	0	0	0	0	0	0	0	0	0	0	0	0	0	0	0	0	0.307898	0	0	0	0	0	0	0	0	0	0.257671	0.0783614	0	5.20028	0.0337844	0	0
Bdellovibrio|Bdellovibrionaceae	0.176677	0.335024	0	2.24203	0	0.146626	0	0	0	0	0	0.15812	0	0.307955	0	0.251658	0	0.150536	0	0.121317	0	0.0312752	0	0	0	0	0	0	0	0	0	0	0	0	0	0	0	0	0	0	0	1.2816	0	0	0	0	0.407101	0	0.0574998
Solimonas|Solimonadaceae	0.168646	0	0	0.0552937	0.0305053	0	0.036576	0	0.030525	0	0	0.017094	0.0321091	0	0.0308212	0.0183613	0	0	0.0560447	0	0	0.0390941	0	0.0374995	0.029253	0	0	0	0	0	0	0.0356482	0.02861	0.0231155	0.0248385	0.0180213	0.0406716	0.0414062	0	0	0	0	0.0483836	0	0.032865	0	0	0	0.0102397
Pseudoxanthomonas|Xanthomonadaceae	0.166215	0.983536	0	6.75242	0	0	0	0	0	0	0	0	0	0	0	0	0	0	0	0	0	0	0	0	0	0	0	0	0	0	0	0	0	0	0	0	0	0	0	0	0	0.0448211	0.0101268	0.100128	0	0	0	0	0
unclassified Lachnospiraceae|Lachnospiraceae	0.159145	0.0287164	0.0571184	0.0131652	0	0.0563043	0.0146304	0	0.0407	0	0	0	0	0.0249212	0	0.0378027	0	0.0926376	0	0.0699904	0.0320965	0.0495191	0.00494982	0	0.00731326	0	0.0229208	0.0331684	0.0803296	0.0201342	0	0.0028904	0	0	0	0	0	0	0	0	0	0	0	0.00870682	0	0.0587017	1.72469	0	0.0425341
unclassified Shewanellaceae|Shewanellaceae	0.151369	0	0	0	0	0	0.0195072	0	0.01221	0	0.031043	0	0	0	0	0	0	0	0.0193609	0	0	0	0	0	0.0117012	0	0.0699084	0.0290224	0	0	0.0220702	0.140666	0.0422338	0.046231	0	0.094912	0.554802	0	0	0	9.6445	0	0	0	0	0	0	0	0
unclassified Morganellaceae|Morganellaceae	0.147636	0	0	0	0	0	0	0	0	0	0	0	0	0	0	0	0	0	0	0	0	0	0	0.0262497	0	0	0	0.102269	0.0149184	0.0100671	0	0	0	0	0.0652012	0.0156184	0.120972	0	0.0773429	0	0.266791	0	0	0.152369	0	0.455801	2.69768	0	0.136267
WPS-2|WPS-2	0.145952	0	0	0	0	0	0	0.0206245	0	0	0	0	0	0	0	0	0	0	0	0	0	0	0	0	0	0	0	0	0	0	0	0	0	0	0	0	0	0	0	0	0	0	0	0	0	0	0	0	0
Stenotrophomonas|Xanthomonadaceae	0.14338	0.739447	0.176115	0.335712	0.100902	0	0	0	0.0356125	0	0.0768685	0	0.0244641	0	0	0	0	0	0	0	0	0.0521254	0.27719	0.272497	0.317395	0.295045	0.371317	0.243235	0.402795	0.236018	0.278781	0.0491367	0.0803804	0	1.34749	1.25668	0.120972	0	0.318127	0	0	0.0868408	0	0	0	0	0.0658795	0.281364	0.107123
unclassified Tannerellaceae|Tannerellaceae	0.135488	0	0.104717	0	0.0469313	0	0	0	0.0478225	0	0	0	0	0	0	0	0	0	0	0.0139981	0.0353062	0	0.00866219	0.0587493	0	0.00508699	0.0744926	0.18519	0.17902	0.01566	0.0151007	0.0356482	0	0	0	0	0.0417145	0	0	0	0	0	0	0	0	0	2.7568	0	0.0858558
unclassified Chthoniobacteraceae|Chthoniobacteraceae	0.130331	0	0	0	0	0.351902	0	0.956977	0	2.02981	0	0	0	1.38669	0	1.02931	0	0.24549	0	2.99092	0	0	0	0	0	0	0.00343812	0	0	0	0	0	0	0	0	0	0	0	0	0	0	0	0	0	0	0	0	0	0
Flavobacterium|Flavobacteriaceae	0.128282	0.0825596	0	0	0	0.0375362	0.0207264	0.0783731	0	0	0.0118259	0.0641026	0.134552	0.0178009	0	0.0129609	0.0119743	0.335811	0.0591017	0	0.37553	0	0.294514	0.534993	0.437333	0.298437	0.334644	0.292988	0.292629	0.501119	0.476251	0.516417	0.467296	0.0184924	0.757576	0.374842	0.0782146	0.043378	0.555993	0	0.240112	0	0	0.0391807	0	0.749309	0	0	0
Aurantisolimonas|Chitinophagaceae	0.118421	0	0	0	0.00586641	1.22345	0	1.30141	0	1.95027	0	1.20513	0	0.8046	0	0.787376	0	0.572037	0	0.552924	0.00481448	0	0	0	0	0	0	0	0	0	0	0	0	0	0	0	0	0	0	0	0	0	0	0	0	0	0	0	0
unclassified Cellvibrionaceae|Cellvibrionaceae	0.115701	0.0299129	0	0	0.0199458	0.0410552	0.0036576	0.612548	0	0	0.0118259	0	0.010703	0.119266	0	0.0324023	0	0.0416869	0	0.109652	0.0417255	0	0.0222742	0.904989	0.0248651	0.0763048	1.45432	1.03928	1.28986	0.0436242	0.0232318	0.0915292	0	0	0	0	1.54135	0	0.0233488	0	0	0	0.252045	0	0	0	0	0	0.313492
Alistipes|Rikenellaceae	0.112394	0	0	0.0394955	0	0	0	0.290806	0.00712251	0	0	0	0	0	0	0	0	0	0	0	0.00641931	0	0	0	0.0175518	0	0.0252129	0.153404	0.0826247	0.0100671	0	0.00192693	0	0	0	0	0	0.0887276	0	0	0	0	0	0	0	0	4.55075	0	0.0716778
unclassified Mycobacteriaceae|Mycobacteriaceae	0.108904	0.037092	0	0.0684589	0	0.334307	0	0.0989976	0	0.61572	0	0.576923	0	0.41476	0.00880605	0.270019	0	0.0416869	0	0.585587	0	0	0	0	0	0	0	0	0	0	0	0.00674426	0	0	0	0	0	0	0	0	0	0	0.0101268	0.021767	0	0	0	0	0
unclassified Intrasporangiaceae|Intrasporangiaceae	0.10787	0	0	0	0	2.03986	0	0.358866	0	0.397714	0	0.935897	0	1.79433	0.0161444	1.4203	0	0.236226	0	0.382614	0	0.0364878	0	0	0	0	0	0	0	0	0	0	0	0	0	0	0	0	0	0	0	0	0	0	0	0	0	0	0
unclassified Rikenellaceae|Rikenellaceae	0.107332	0	0	0	0	0	0	0	0.014245	0	0	0	0	0	0	0	0	0	0	0	0.0288869	0	0	0	0	0.015261	0.0137525	0.0110561	0.0573783	0	0	0.0221597	0	0	0.0124193	0	0.0531859	0	0	0	0	0	0	0	0	0	2.9291	0	0.112637
unclassified Blastocatellaceae|Blastocatellaceae	0.107117	0	0	0	0	1.2516	0	0.0536237	0	0.147301	0	0.790598	0	2.16459	0	0.70853	0	0.354339	0	2.13471	0	0	0	0	0	0	0	0	0	0	0	0	0	0	0	0	0	0	0	0	0	0	0	0	0	0	0	0	0
Pragia|Budviciaceae	0.103337	0.0215373	0	0.179046	0	0	0	0	0	0	0	0	0	0	0	0	0	0	0	0	0	0	0	0.0362495	0	0.0271306	0.0401114	0.0995052	0.158364	0.0727069	0.0940887	0.0183058	0	0	0	0	0.0490145	0	0	0	0	0.0168079	0	0.215494	0.443678	0	2.58619	0	0.0267807
unclassified Micromonosporaceae|Micromonosporaceae	0.102445	0	0	0	0	0.510258	0	0.0329992	0	1.82065	0	0.512821	0.012232	2.60783	0	0.368306	0	0.0903217	0	1.31815	0	0	0	0	0	0	0	0	0	0	0	0	0	0	0	0	0	0	0	0	0	0	0	0	0	0	0	0	0
unclassified Microbacteriaceae|Microbacteriaceae	0.0993783	0.159137	0	0.0552937	0.0492778	0.100879	0	0.695046	0.0437525	0.144355	0.13452	0.504274	0.0168191	0.761878	0.0220151	1.01095	0	0.122745	0.00917095	0.118984	0.0802414	0.0260627	0	0.0399995	0.0219398	0	0.0389654	0.0497526	0.0286891	0.0123043	0	0	0	0	0.0672711	0	0.0521431	0	0.0394011	0	0	0	0.0596357	0	0	0	0	0.169175	0.0275684
Spirosoma|Spirosomaceae	0.0877964	0	0	0	0	3.04161	0	1.1261	0	0.397714	0.00591296	0.196581	0	0.215391	0	0.457953	0	0.759629	0	0.0326622	0	0	0	0	0	0	0	0	0	0	0	0	0	0	0	0	0	0	0	0	0	0	0	0	0	0	0	0	0
unclassified Corynebacteriaceae|Corynebacteriaceae	0.0829809	0.0143582	0	0.0118487	0	0	0.0048768	0	0.030525	0	0.00886944	0	0	0.0106805	0	0	0.00931334	0	0	0	0	0.114676	0.081672	0	0.0029253	0	0	0	0	0	0	0.00385386	0	0.020804	0	0	0	0.985863	0.0233488	0	0.0200093	0	0	0	0	0	0.0168922	0	0.0157534
Akkermansia|Akkermansiaceae	0.0802766	0	0	0	0	0.00234601	0	0	0	0	0	0	0	0	0	0	0	0	0	0	0	0	0	0	0	0	0.0103144	0.00967412	0.00459026	0	0	0	0	0	0	0	0	0.078869	0.0087558	0	0.326819	0	0	0	0	0	0	0	0
unclassified Acetobacteraceae|Acetobacteraceae	0.0753376	0	0	0	0	0.61231	0	0.457864	0.0030525	0	0.0147824	0.564103	0	0.39874	0	0.634005	0	0.310336	0.00713296	0.578588	0	0	0	0	0	0	0	0	0	0	0	0.1002	0	0	0	0	0	0.0118304	0.0043779	0	0	0	0.0191284	0	0	0	0	0	0.0354451
unclassified Myxococcaceae|Myxococcaceae	0.0727185	0	0	0	0	0.296771	0	0.228932	0	0	0	0	0	0.694234	0	0.83598	0	0.0648463	0	3.04225	0	0	0	0	0	0	0	0	0	0	0	0	0	0	0	0	0	0	0	0	0	0	0	0	0	0	0	0	0
Bacteriovorax|Bacteriovoracaceae	0.0721854	0.0933282	0	0	0	0.00703804	0	0	0.00508751	0	0	0	0	0	0	0.00648046	0	0.187591	0	0	0.00802414	0	0.00247491	0.00624992	0	0	0	0	0	0.0123043	0	0	0	0	0.00620964	0	1.68631	0	0	0	0	0	1.51452	0	0	0	0	0	1.42095
unclassified Alteromonadaceae|Alteromonadaceae	0.0712802	0.00957213	0	0	0	0	0.018288	0	0	0	0.0206954	0.106838	0	0.019581	0	0	0.0106438	0	0	0	0	0	0.0791971	0.466244	0.0643567	0.0898701	0.948921	0.309572	0.491158	0.131991	0.386809	0.178241	0	0.0369848	0.051747	0	0.388987	0	0	0	0	0	0.843901	0	0	0	0	0	0.0535614
Lactococcus|Streptococcaceae	0.0712115	0	0	0	0	0	0	0	0	0	0	0	0	0	0	0	0.00266095	0	0.00305698	0	0	0	0.0111371	0.0374995	0	0	0.028651	0.0497526	0.107871	0.0111857	0.162622	0.130068	0	0.0577888	0.0113843	0.00480567	0.0177286	0.0630952	0.210139	0	0	0	0	0	0	0.200276	0.054055	0	0.0527738
unclassified Devosiaceae|Devosiaceae	0.0700513	0.281181	0	0	0.00469313	1.39822	0	0.577486	0	0.763021	0.0280866	0	0	0.179789	0	0.167412	0	0.303388	0	0.277629	0	0	0.0284615	0	0	0	0	0	0	0.0111857	0.0487867	0	0	0	0.0310482	0	0	0	0.043779	0	0	0	0	0	0.152001	0	0	0	0.0559244
Edaphobaculum|Chitinophagaceae	0.0695678	0	0	0	0	0.457473	0	1.21478	0	0.733561	0	0.226496	0	0.0747637	0	0.0777655	0	0.375182	0	0.482934	0	0	0	0	0	0	0	0	0	0	0	0	0	0	0	0	0	0	0	0	0	0	0	0	0	0	0	0	0
Hymenobacter|Hymenobacteraceae	0.0692951	0	0	0	0.0105595	0.363632	0	0.367116	0	0.226844	0	0.905983	0.010703	0.696014	0	0.914825	0.0186267	1.16723	0	0.223969	0.0144434	0	0	0	0	0	0	0	0	0	0	0	0	0	0	0	0	0	0	0	0	0	0	0	0	0	0	0	0
Odoribacter|Marinifilaceae	0.0660246	0	0	0	0	0	0	0	0	0	0	0	0	0	0	0	0	0	0	0	0	0	0	0	0	0	0	0	0	0	0	0	0	0	0	0	0	0	0	0	0	0	0	0	0	0	0	0	0
Fibrella|Spirosomaceae	0.0657113	0	0	0	0.00469313	0.355421	0	1.55921	0.0111925	1.09887	0	0.589744	0	0.0302615	0	0.0432031	0.00665239	0.803631	0	0.0839885	0.0786365	0	0	0	0	0	0	0	0	0	0	0	0	0	0	0	0	0	0	0	0	0	0	0	0	0	0	0	0
unclassified Paenibacillaceae|Paenibacillaceae	0.0654614	0	0	0	0.177166	0.0187681	0.079248	0.0577486	0.02849	0	0.317822	0	0.0947983	0.00890044	0.302341	0.101527	0.114421	0	0.0794815	0.172643	0.105919	0	0.0581604	0.656242	0.136027	0	0.130649	0.359324	0.450993	0.368009	0.498322	0.0924927	0.0217981	0	0	0	0.147043	0	0	0	0	0	0.045008	0	0	0	0	0	0.0244177
unclassified Ruminococcaceae|Ruminococcaceae	0.0653349	0	0	0	0	0	0	0	0	0	0	0	0	0	0	0.0183613	0	0	0	0.121317	0	0	0	0	0	0	0.0263589	0.109179	0.060821	0.0201342	0	0	0	0	0	0	0	0	0	0	0	0	0	0	0.0451894	0	1.99328	0	0
Chthoniobacter|Chthoniobacteraceae	0.0641018	0	0	0	0	0.378881	0	0	0	0.312279	0	0.286325	0	0.544707	0	0.340224	0	0.287177	0	0.80489	0	0	0	0	0	0	0	0	0	0	0	0	0	0	0	0	0	0	0	0	0	0	0	0	0	0	0	0	0
Sericytochromatia|Sericytochromatia	0.0630394	0.10649	0	0.0315964	0	0.00821105	0	0	0	0	0	0.0470085	0	0.019581	0	0.14581	0	0.0254753	0	0.118984	0	0	0	0	0	0	0	0	0	0	0	0	0	0	0	0	0	0.00394345	0	0	0	0	0	0.117542	0	0	0	0	0
unclassified Solimonadaceae|Solimonadaceae	0.0624349	0.00837561	0	0.0105321	0	0	0	0	0	0	0	0	0	0	0	0.166332	0	2.85787	0	0	0	0	0	0	0	0	0	0	0	0	0	0	0	0	0	0	0	0	0	0	0	0	0.103519	0	0	0	0	0	0
unclassified Koribacteraceae|Koribacteraceae	0.0615292	0	0	0	0	0.351902	0	0	0	0	0	0	0	0.300835	0	0.314302	0	0	0	3.40154	0	0	0	0	0	0	0	0	0	0	0	0	0	0	0	0	0	0	0	0	0	0	0	0	0	0	0	0	0
unclassified Bryobacteraceae|Bryobacteraceae	0.0607181	0	0	0	0	0.407033	0	0	0	0	0	0.696581	0	0.854442	0	1.10492	0	0.122745	0	1.11051	0	0	0	0	0	0	0	0	0	0	0	0	0	0	0	0	0	0	0	0	0	0	0	0	0	0	0	0	0
Alkanindiges|Moraxellaceae	0.0602606	0	0	0	0	0	0	0	0	0	0	0	0	0	0	0	0	0	0	0	0	0	0	0.0249997	0.0146265	0	0	0	0	0.0111857	0.0360092	0	2.98634	0	0.190429	0.145372	0	0.279985	0.589557	0	0	0	0	0	0	0	0	0	0
unclassified Azospirillaceae|Azospirillaceae	0.0589656	0	0	0	0	0.895004	0	0.0721858	0	0	0	0.679487	0	0.437902	0	1.35658	0	0.215382	0	0.261298	0	0	0	0	0	0	0	0	0	0	0	0	0	0	0	0	0	0	0	0	0	0	0	0	0	0	0	0	0
unclassified Erwiniaceae|Erwiniaceae	0.0582268	0	0	0	0	0	0	0	0	0	0.0473037	0	0.0519862	0	0.0777867	0.0496835	0	0.206119	0	0	0	0	0	0	0	0	0	0	0	0	0	0	0	0	0	0	0	0	0	0	0.166744	0	0	0	0	0	0.109799	0	0
unclassified Halomonadaceae|Halomonadaceae	0.0566196	0.199818	0	0	0	0	0	0	0	0	0	0	0.00764503	0.00712035	0	0	0	0	0	0.0559923	0.0128386	0	0	0	0	0	0	0	0	0	0	0	0	0	0	0.00840992	0	0	0	0	0	0	0.0371316	0	0	0	0	0	0
unclassified Streptomycetaceae|Streptomycetaceae	0.0558089	0	0	0	0	0.310847	0	0	0	1.19609	0	0.213675	0	1.26742	0	0.595122	0	0.120429	0	0.212304	0	0	0	0	0	0	0	0	0	0	0	0	0	0	0	0	0	0	0	0	0	0	0	0	0	0	0	0	0
unclassified Enterobacterales|unclassified Enterobacterales	0.0558083	0	0	0	0	0	0	0	0	0	0.0354778	0	0	0	0.0499009	0	0	0	0	0	0	0	0	0.0374995	0	0.0305219	0.0160446	0.0359324	0.0929528	0.0402685	0.0232318	0.0154154	0	0	0.0445024	0	0	2.46269	0.0496162	0	0	0	0	0	0	0	0.015203	0	0.17565
unclassified Kineosporiaceae|Kineosporiaceae	0.0556071	0	0	0	0	1.79705	0	0.30318	0	0	0	0.431624	0	0.386279	0	0.747413	0	0.145904	0	0.0793225	0	0.057338	0	0	0	0	0	0	0	0	0	0	0	0	0	0	0	0	0	0	0	0	0	0	0	0	0	0	0
Rudanella|Spirosomaceae	0.0554743	0	0	0	0	2.14308	0	0.272244	0	0.898539	0	0.32906	0	0	0	0	0	0.273281	0	0	0.0224676	0	0	0	0	0	0	0	0	0	0	0	0	0	0	0	0	0	0	0	0	0	0	0	0	0	0	0	0
unclassified Planococcaceae|Planococcaceae	0.0549641	0	0	0	0.171299	0.0457473	0.113386	0	0.0814001	0	0.557297	0	0.175836	0.0391619	0.999486	0.0118808	0.255452	0	0.396389	0.0653244	0.0786365	0	0	0.0349996	0	0	0	0	0.0665588	0	0	0.0173424	0	0	0	0	0.233601	0	0	0	0	0	0	0	0	0	0	0	0.109486
unclassified Bacteriovoracaceae|Bacteriovoracaceae	0.0548822	0.0801666	0	0	0	0.106744	0	0	0	0	0	0	0	0	0	0.0345625	0	0.14822	0	0	0	0	0	0.141248	0	0.0186523	0	0	0.0114757	0	0.0371708	0	0.856937	0	0.110739	0.51661	0	0.17154	0.16782	0	0	0	0	0	0	0	0	0	0
unclassified uncultured|uncultured	0.0532623	0	0	0.0210643	0	0.0304982	0	0.0907478	0	0	0	0	0	0	0	0	0	0	0	0.00699904	0	0	0	0	0	0	0	0	0	0	0	0	0.666203	0	0.034153	0.242686	0.157472	0	0.0860987	0	0	0	0	0	0	0	1.03718	0	0
Ferruginibacter|Chitinophagaceae	0.052668	0	0	0	0	0.632251	0	0	0	0.536177	0	0.123932	0	0.416541	0	0.28406	0	1.37335	0	0.151646	0.221466	0	0	0	0	0	0	0	0	0	0	0	0	0	0	0	0	0	0	0	0	0	0	0	0	0	0	0	0
Dyadobacter|Spirosomaceae	0.050836	0.0191443	0	0.078991	0	0.252196	0	0.558924	0	0.57153	0.0103477	0	0.0168191	0.0178009	0	0	0	0.0231594	0	0.0373282	0	0	0	0	0	0	0	0	0	0	0	0	0	0	0	0	0.0719575	0	0	0	0	0	0	0	0	0	0	0	0
[truncated: 23 more columns]

## Sheet: metadata
SampleID	group	timepoint_cat	group_timepoint	timepoint	week_cat	date	swab_location	enclosure	substrate	solo_group	treatment
PF01	wild	wild	wild wild	1	A	42094	Dorsal & Ventral	wild	Tall grass near pond	Solo	None
PF02	wild	wild	wild wild	1	A	42094	Dorsal & Ventral	wild	Tall grass near pond	Solo	None
PF03	wild	wild	wild wild	1	A	42094	Dorsal & Ventral	wild	Tall grass near pond	Solo	None
PF04	wild	wild	wild wild	1	A	42094	Dorsal & Ventral	wild	Tall grass near pond	Solo	None
PF05	wild	wild	wild wild	1	A	42094	Dorsal & Ventral	wild	Other	Solo	None
PF06	wild	wild	wild wild	1	A	42094	Dorsal & Ventral	wild	Tall grass near pond	Solo	None
PF07	wild	wild	wild wild	1	A	42094	Dorsal & Ventral	wild	Tall grass near pond	Solo	None
PF08	wild	wild	wild wild	1	A	42094	Dorsal & Ventral	wild	Tall grass near pond	Solo	None
PF09	wild	wild	wild wild	1	A	42094	Dorsal & Ventral	wild	Tall grass near pond	Solo	None
PF10	wild	wild	wild wild	1	A	42094	Dorsal & Ventral	wild	Tall grass near pond	Solo	None
PF01a	transport	transport	transport transport	2	B	42096	Dorsal & Ventral	Transport tub	Wet paper towel & wet leaves	Solo	None
PF02a	transport	transport	transport transport	2	B	42096	Dorsal & Ventral	Transport tub	Wet paper towel & wet leaves	Solo	None
PF03a	transport	transport	transport transport	2	B	42096	Dorsal & Ventral	Transport tub	Wet paper towel & wet leaves	Solo	None
PF04a	transport	transport	transport transport	2	B	42096	Dorsal & Ventral	Transport tub	Wet paper towel & wet leaves	Solo	None
PF05a	transport	transport	transport transport	2	B	42096	Dorsal & Ventral	Transport tub	Wet paper towel & wet leaves	Solo	None
PF06a	transport	transport	transport transport	2	B	42096	Dorsal & Ventral	Transport tub	Wet paper towel & wet leaves	Solo	None
PF07a	transport	transport	transport transport	2	B	42096	Dorsal & Ventral	Transport tub	Wet paper towel & wet leaves	Solo	None
PF08a	transport	transport	transport transport	2	B	42096	Dorsal & Ventral	Transport tub	Wet paper towel & wet leaves	Solo	None
PF09a	transport	transport	transport transport	2	B	42096	Dorsal & Ventral	Transport tub	Wet paper towel & wet leaves	Solo	None
PF10a	transport	transport	transport transport	2	B	42096	Dorsal & Ventral	Transport tub	Wet paper towel & wet leaves	Solo	None
PQ01	quarantine	quarantine week 1	quarantine quarantine week 1	3	C	42102	Dorsal & Ventral	Q4T8A	Wet paper towel	Group	None
PQ02	quarantine	quarantine week 1	quarantine quarantine week 1	3	C	42102	Dorsal & Ventral	Q4T8A	Wet paper towel	Group	None
PQ03	quarantine	quarantine week 1	quarantine quarantine week 1	3	C	42102	Dorsal & Ventral	Q4T8A	Wet paper towel	Group	None
PQ04	quarantine	quarantine week 1	quarantine quarantine week 1	3	C	42102	Dorsal & Ventral	Q4T8A	Wet paper towel	Group	None
PQ05	quarantine	quarantine week 1	quarantine quarantine week 1	3	C	42102	Dorsal & Ventral	Q4T8A	Wet paper towel	Group	None
PQ06	quarantine	quarantine week 1	quarantine quarantine week 1	3	C	42102	Dorsal & Ventral	Q4T8A	Wet paper towel	Group	None
PQ07	quarantine	quarantine week 1	quarantine quarantine week 1	3	C	42102	Dorsal & Ventral	Q4T8A	Wet paper towel	Group	None
PQ08	quarantine	quarantine week 1	quarantine quarantine week 1	3	C	42102	Dorsal & Ventral	Q4T8A	Wet paper towel	Group	None
PQ09	quarantine	quarantine week 1	quarantine quarantine week 1	3	C	42102	Dorsal & Ventral	Q4T8A	Wet paper towel	Group	None
PQ10	quarantine	quarantine week 1	quarantine quarantine week 1	3	C	42102	Dorsal & Ventral	Q4T8A	Wet paper towel	Group	None
PQ11	quarantine	quarantine week 2	quarantine quarantine week 2	4	D	42109	Dorsal & Ventral	Q4T8A	Wet paper towel	Group	Ivermectin
PQ13	quarantine	quarantine week 2	quarantine quarantine week 2	4	D	42109	Dorsal & Ventral	Q4T8A	Wet paper towel	Group	Ivermectin
PQ14	quarantine	quarantine week 2	quarantine quarantine week 2	4	D	42109	Dorsal & Ventral	Q4T8A	Wet paper towel	Group	Ivermectin
PQ15	quarantine	quarantine week 2	quarantine quarantine week 2	4	D	42109	Dorsal & Ventral	Q4T8A	Wet paper towel	Group	Ivermectin
PQ16	quarantine	quarantine week 2	quarantine quarantine week 2	4	D	42109	Dorsal & Ventral	Q4T8A	Wet paper towel	Group	Ivermectin
PQ17	quarantine	quarantine week 2	quarantine quarantine week 2	4	D	42109	Dorsal & Ventral	Q4T8A	Wet paper towel	Group	Ivermectin
PQ18	quarantine	quarantine week 2	quarantine quarantine week 2	4	D	42109	Dorsal & Ventral	Q4T8A	Wet paper towel	Group	Ivermectin
PQ19	quarantine	quarantine week 2	quarantine quarantine week 2	4	D	42109	Dorsal & Ventral	Q4T8A	Wet paper towel	Group	Ivermectin
PQ20	quarantine	quarantine week 2	quarantine quarantine week 2	4	D	42109	Dorsal & Ventral	Q4T8A	Wet paper towel	Group	Ivermectin
PQ21	quarantine	quarantine week 4	quarantine quarantine week 4	5	E	42123	Dorsal & Ventral	Q4T6A	Wet paper towel	Group	Ivermectin
PQ22	quarantine	quarantine week 4	quarantine quarantine week 4	5	E	42123	Dorsal & Ventral	Q4T6A	Wet paper towel	Group	Ivermectin
PQ23	quarantine	quarantine week 4	quarantine quarantine week 4	5	E	42123	Dorsal & Ventral	Q4T6A	Wet paper towel	Group	Ivermectin
PQ24	quarantine	quarantine week 4	quarantine quarantine week 4	5	E	42123	Dorsal & Ventral	Q4T6A	Wet paper towel	Group	Ivermectin
PQ25	quarantine	quarantine week 4	quarantine quarantine week 4	5	E	42123	Dorsal & Ventral	Q4T6A	Wet paper towel	Group	Ivermectin
PQ26	quarantine	quarantine week 4	quarantine quarantine week 4	5	E	42123	Dorsal & Ventral	Q4T6A	Wet paper towel	Group	Ivermectin
PQ27	quarantine	quarantine week 4	quarantine quarantine week 4	5	E	42123	Dorsal & Ventral	Q4T6A	Wet paper towel	Group	Ivermectin
PQ28	quarantine	quarantine week 4	quarantine quarantine week 4	5	E	42123	Dorsal & Ventral	Q4T6A	Wet paper towel	Group	Ivermectin
PQ29	quarantine	quarantine week 4	quarantine quarantine week 4	5	E	42123	Dorsal & Ventral	Q4T6A	Wet paper towel	Group	Ivermectin
PQ30	quarantine	quarantine week 7	quarantine quarantine week 7	6	F	42144	Dorsal & Ventral	Q4T6A	Wet paper towel	Group	Ivermectin
PQ31	quarantine	quarantine week 7	quarantine quarantine week 7	6	F	42144	Dorsal & Ventral	Q4T6A	Wet paper towel	Group	Ivermectin
PQ32	quarantine	quarantine week 7	quarantine quarantine week 7	6	F	42144	Dorsal & Ventral	Q4T6A	Wet paper towel	Group	Ivermectin
PQ33	quarantine	quarantine week 7	quarantine quarantine week 7	6	F	42144	Dorsal & Ventral	Q4T6A	Wet paper towel	Group	Ivermectin
PQ34	quarantine	quarantine week 7	quarantine quarantine week 7	6	F	42144	Dorsal & Ventral	Q4T6A	Wet paper towel	Group	Ivermectin
PQ35	quarantine	quarantine week 7	quarantine quarantine week 7	6	F	42144	Dorsal & Ventral	Q4T6A	Wet paper towel	Group	Ivermectin
PQ36	quarantine	quarantine week 7	quarantine quarantine week 7	6	F	42144	Dorsal & Ventral	Q4T6A	Wet paper towel	Group	Ivermectin
PQ37	quarantine	quarantine week 7	quarantine quarantine week 7	6	F	42144	Dorsal & Ventral	Q4T6A	Wet paper towel	Group	Ivermectin
PO47	quarantine	quarantine week 9	quarantine quarantine week 9	7	G	42158	Dorsal & Ventral	Q4T6A	Wet paper towel	Group	Ivermectin
PQ38	quarantine	quarantine week 9	quarantine quarantine week 9	7	G	42158	Dorsal & Ventral	Q4T6A	Wet paper towel	Group	Ivermectin
PQ39	quarantine	quarantine week 9	quarantine quarantine week 9	7	G	42158	Dorsal & Ventral	Q4T6A	Wet paper towel	Group	Ivermectin
PQ40	quarantine	quarantine week 9	quarantine quarantine week 9	7	G	42158	Dorsal & Ventral	Q4T6A	Wet paper towel	Group	Ivermectin
PQ41	quarantine	quarantine week 9	quarantine quarantine week 9	7	G	42158	Dorsal & Ventral	Q4T6A	Wet paper towel	Group	Ivermectin
PQ42	quarantine	quarantine week 9	quarantine quarantine week 9	7	G	42158	Dorsal & Ventral	Q4T6A	Wet paper towel	Group	Ivermectin
PQ43	quarantine	quarantine week 9	quarantine quarantine week 9	7	G	42158	Dorsal & Ventral	Q4T6A	Wet paper towel	Group	Ivermectin
PQ44	quarantine	quarantine week 9	quarantine quarantine week 9	7	G	42158	Dorsal & Ventral	Q4T6A	Wet paper towel	Group	Ivermectin
PQ45	quarantine	quarantine week 9	quarantine quarantine week 9	7	G	42158	Dorsal & Ventral	Q4T6A	Wet paper towel	Group	Ivermectin
PQ46	quarantine	quarantine week 9	quarantine quarantine week 9	7	G	42158	Dorsal & Ventral	Q4T6A	Wet paper towel	Group	Ivermectin
PQ48	quarantine	quarantine week 9	quarantine quarantine week 9	7	G	42158	Dorsal & Ventral	Q4T6A	Wet paper towel	Group	Ivermectin
PQ49	quarantine	quarantine week 9	quarantine quarantine week 9	7	G	42158	Dorsal & Ventral	Q4T6A	Wet paper towel	Group	Ivermectin
PQ50	quarantine	quarantine week 9	quarantine quarantine week 9	7	G	42158	Dorsal & Ventral	Q4T6A	Wet paper towel	Group	Ivermectin
PQ51B	quarantine	quarantine week 9	quarantine quarantine week 9	7	G	42158	Dorsal & Ventral	Q4T6A	Wet paper towel	Group	Ivermectin
PQ52	quarantine	quarantine week 9	quarantine quarantine week 9	7	G	42158	Dorsal & Ventral	Q4T6A	Wet paper towel	Group	Ivermectin
PQ53	quarantine	quarantine week 9	quarantine quarantine week 9	7	G	42158	Dorsal & Ventral	Q4T6A	Wet paper towel	Group	Ivermectin
PQ54	quarantine	quarantine week 9	quarantine quarantine week 9	7	G	42158	Dorsal & Ventral	Q4T6A	Wet paper towel	Group	Ivermectin
PQ55	quarantine	quarantine week 9	quarantine quarantine week 9	7	G	42158	Dorsal & Ventral	Q4T6A	Wet paper towel	Group	Ivermectin
